# Supplementary material for: Random forest classification for predicting lifespan-extending chemical compounds
Source: Sci Rep. 2021 Jul 5;11:13812. doi: 10.1038/s41598-021-93070-6 (PMC8257600; doi:10.1038/s41598-021-93070-6)
Supplement: Supplementary file 2 — Supplementary Information 2. [file 41598_2021_93070_MOESM2_ESM.xlsx]

## Sheet: Introduction
Introduction
This file is submitted as supplementary data for following manuscript: Random forest classification for predicting lifespan-extending chemical compounds Sofia Kapsiani, Brendan J. Howlin
Tab Name	Description
DrugAge Database	Chemical information used to train the predictive models
Feature Ranking	Feature importance obtained using the random forest algorithm
Predicted Probabilities	Predictive probabilties of increasing the lifespan of C. elegans of the compounds in the screening database

## Sheet: DrugAge Database
DrugAge Database
Database of the compounds used to build the predictive models of this study. The "target" indicates whether a compound is active (target = 1) or inactive (target = 0). The inactive compounds were obtained from the sturdy of Barardo et al. (2017), while the active compounds were taken from the DrugAge database Built 3. The compounds are represented by their canonical SMILES strings.
Chemical Name	Canonical SMILES	Target
Bithionol	Oc1c(Cl)cc(Cl)cc1Sc1cc(Cl)cc(Cl)c1O	0
Dihydrojasmonic acid	CCCCCC1C(=O)CCC1CC(=O)O	0
Antipyrine	Cc1cc(=O)n(-c2ccccc2)n1C	0
Piperine	O=C(C=CC=Cc1ccc2c(c1)OCO2)N1CCCCC1	0
Aesculin	O=c1ccc2cc(OC3OC(CO)C(O)C(O)C3O)c(O)cc2o1	0
Potassium p-aminobenzoate	Nc1ccc(C(=O)O)cc1	0
Fenbufen	O=C(O)CCC(=O)c1ccc(-c2ccccc2)cc1	0
Sodium p-aminosalicylate	Nc1ccc(C(=O)O)c(O)c1	0
Busulfan	CS(=O)(=O)OCCCCOS(C)(=O)=O	0
Prothionamide	CCCc1cc(C(N)=S)ccn1	0
2-Thiouracil	O=c1cc[nH]c(=S)[nH]1	0
N,N,N-trimethyl-1-(4-trans-stilbenoxy)-2-propylammonium iodide	CC(COc1ccc(C=Cc2ccccc2)cc1)[N+](C)(C)C	0
(í€Œ«í‰Œ±)-threo-1-Phenyl-2-decanoylamino-3-morpholino-1-propanol hydrochloride	CCCCCCCCCC(=O)NC(CN1CCOCC1)C(O)c1ccccc1	0
Tetraethylammonium chloride	CC[N+](CC)(CC)CC	0
Decamethonium dibromide	C[N+](C)(C)CCCCCCCCCC[N+](C)(C)C	0
Dequalinium dichloride	Cc1cc(=[NH2+])c2ccccc2n1CCCCCCCCCCn1c(C)cc(=[NH2+])c2ccccc21	0
Pentolinium di[L(+)-tartrate]	C[N+]1(CCCCC[N+]2(C)CCCC2)CCCC1	0
1,1-Dimethyl-4-phenyl-piperazinium iodide	C[N+]1(C)CCN(c2ccccc2)CC1	0
Ellipticine	Cc1c2ccncc2c(C)c2c1[nH]c1ccccc12	0
Harmane	Cc1nccc2c1[nH]c1ccccc12	0
Ro 90-7501	Nc1ccc(-c2nc3ccc(-c4nc5ccc(N)cc5[nH]4)cc3[nH]2)cc1	0
LE 300	CN1CCc2ccccc2Cc2[nH]c3ccccc3c2CC1	0
Histamine, R(-)-alpha-methyl-, dihydrochloride	CC(N)Cc1cnc[nH]1	0
4-Methylpyrazole hydrochloride	Cc1cn[nH]c1	0
(í€Œ«í‰Œ±)-Quinpirole dihydrochloride	CCCN1CCCC2Cc3[nH]ncc3CC21	0
5,5-Dimethyl-1-pyrroline-N-oxide	CC1(C)CCC=[N+]1[O-]	0
Betaine aldehyde chloride	C[N+](C)(C)CC=O	0
Bromoenol lactone	O=C1OC(=CBr)CCC1c1cccc2ccccc12	0
(E)-5-(2-Bromovinyl)-2'-deoxyuridine	O=c1[nH]c(=O)n(C2CC(O)C(CO)O2)cc1C=CBr	0
ARL 67156 trisodium salt	CCN(CC)c1ncnc2c1ncn2C1OC(COP(=O)(O)OP(=O)(O)C(Br)(Br)P(=O)(O)O)C(O)C1O	0
(+)-Bromocriptine methanesulfonate	CC(C)CC1C(=O)N2CCCC2C2(O)OC(NC(=O)C3C=C4c5cccc6[nH]c(Br)c(c56)CC4N(C)C3)(C(C)C)C(=O)N12	0
3-Bromo-7-nitroindazole	O=[N+]([O-])c1cccc2c(Br)[nH]nc12	0
5-Bromo-2'-deoxyuridine	O=c1[nH]c(=O)n(C2CC(O)C(CO)O2)cc1Br	0
CK2 Inhibitor 2	CN(C)c1nc2c(Br)c(Br)c(Br)c(Br)c2[nH]1	0
TBB	Brc1c(Br)c(Br)c2n[nH]nc2c1Br	0
VER-3323 hemifumarate salt	CC(N)CN1CCc2ccc(Br)cc21	0
NS 2028	O=c1onc2n1-c1cc(Br)ccc1OC2	0
BIO	O=Nc1c(-c2c(O)[nH]c3cc(Br)ccc23)[nH]c2ccccc12	0
S(-)-p-Bromotetramisole oxalate	Brc1ccc(C2CN3CCSC3=N2)cc1	0
Zimelidine dihydrochloride	CN(C)CC=C(c1ccc(Br)cc1)c1cccnc1	0
H-89	O=S(=O)(NCCNCC=Cc1ccc(Br)cc1)c1cccc2cnccc12	0
Bretylium tosylate	CC[N+](C)(C)Cc1ccccc1Br	0
DSP-4 hydrochloride	CCN(CCCl)Cc1ccccc1Br	0
8-Bromo-cGMP sodium	Nc1nc2c(nc(Br)n2C2OC3COP(=O)(O)OC3C2O)c(=O)[nH]1	0
8-Bromo-cAMP sodium	Nc1ncnc2c1nc(Br)n2C1OC2COP(=O)(O)OC2C1O	0
Bromoacetyl alprenolol menthane	C=CCc1ccccc1OCC(O)CNC1(C)CCCC(C(C)(C)NC(=O)CBr)C1	0
Bromoacetylcholine bromide	C[N+](C)(C)CCOC(=O)CBr	0
N-Bromoacetamide	CC(=O)NBr	0
Clodronic acid	O=P(O)(O)C(Cl)(Cl)P(=O)(O)O	0
Cefaclor	NC(C(=O)NC1C(=O)N2C(C(=O)O)=C(Cl)CSC12)c1ccccc1	0
Ciprofibrate	CC(C)(Oc1ccc(C2CC2(Cl)Cl)cc1)C(=O)O	0
CB34	CCCN(CCC)C(=O)Cc1c(-c2ccc(Cl)cc2)nc2c(Cl)cc(Cl)cn12	0
Beclomethasone	CC1CC2C3CCC4=CC(=O)C=CC4(C)C3(Cl)C(O)CC2(C)C1(O)C(=O)CO	0
Lamotrigine	Nc1nnc(-c2cccc(Cl)c2Cl)c(N)n1	0
Felodipine	CCOC(=O)C1=C(C)NC(C)=C(C(=O)OC)C1c1cccc(Cl)c1Cl	0
(í€Œ«í‰Œ±)-2,3-Dichloro-alpha-methylbenzylamine hydrochloride	CC(N)c1cccc(Cl)c1Cl	0
NBI 27914	CCCN(CC1CC1)c1nc(C)nc(Nc2c(Cl)cc(Cl)cc2Cl)c1Cl	0
Meclofenamic acid sodium	Cc1ccc(Cl)c(Nc2ccccc2C(=O)O)c1Cl	0
R(+)-IAA-94	CC1(C2CCCC2)Cc2cc(OCC(=O)O)c(Cl)c(Cl)c2C1=O	0
R(+)-Butylindazone	CCCCC1(C2CCCC2)Cc2cc(OCC(=O)O)c(Cl)c(Cl)c2C1=O	0
MDL 105,519	O=C(O)C(=Cc1c(C(=O)O)[nH]c2cc(Cl)cc(Cl)c12)c1ccccc1	0
SKF 83565 hydrobromide	CN1CCc2c(cc(O)c(O)c2Cl)C(c2cccc(Cl)c2)C1	0
5,7-Dichlorokynurenic acid	O=C(O)c1cc(=O)c2c(Cl)cc(Cl)cc2[nH]1	0
SKF 86466	CN1CCc2cccc(Cl)c2CC1	0
Quazinone	CC1C(=O)NC2=Nc3cccc(Cl)c3CN21	0
Vancomycin hydrochloride	CNC(CC(C)C)C(=O)NC1C(=O)NC(CC(N)=O)C(=O)NC2C(=O)NC3C(=O)NC(C(=O)NC(C(=O)O)c4cc(O)cc(O)c4-c4cc3ccc4O)C(O)c3ccc(c(Cl)c3)Oc3cc2cc(c3OC2OC(CO)C(O)C(O)C2OC2CC(C)(N)C(O)C(C)O2)Oc2ccc(cc2Cl)C1O	0
Niclosamide	O=C(Nc1ccc([N+](=O)[O-])cc1Cl)c1cc(Cl)ccc1O	0
McN-A-343	C[N+](C)(C)CC#CCOC(=O)Nc1cccc(Cl)c1	0
Glibenclamide	COc1ccc(Cl)cc1C(=O)NCCc1ccc(S(=O)(=O)NC(=O)NC2CCCCC2)cc1	0
Metoclopramide hydrochloride	CCN(CC)CCNC(=O)c1cc(Cl)c(N)cc1OC	0
SDZ-205,557 hydrochloride	CCN(CC)CCOC(=O)c1cc(Cl)c(N)cc1OC	0
ML 10302	COc1cc(N)c(Cl)cc1C(=O)OCCN1CCCCC1	0
SB 204070 hydrochloride	CCCCN1CCC(COC(=O)c2cc(Cl)c(N)c3c2OCCO3)CC1	0
3-Tropanyl-3,5-dichlorobenzoate	CN1C2CCC1CC(OC(=O)c1cc(Cl)cc(Cl)c1)C2	0
Chloroethylclonidine dihydrochloride	CN(CCCl)Cc1cc(Cl)c(NC2=NCCN2)c(Cl)c1	0
S-(-)-Eticlopride hydrochloride	CCc1cc(Cl)c(OC)c(C(=O)NCC2CCN(CC)C2)c1O	0
CL 316,243	CC(Cc1ccc2c(c1)OC(C(=O)O)(C(=O)O)O2)NCC(O)c1cccc(Cl)c1	0
BRL 37344 sodium	CC(Cc1ccc(OCC(=O)O)cc1)NCC(O)c1cccc(Cl)c1	0
8-(3-Chlorostyryl)caffeine	Cn1c(=O)c2c(nc(C=Cc3cccc(Cl)c3)n2C)n(C)c1=O	0
Bupropion hydrochloride	CC(NC(C)(C)C)C(=O)c1cccc(Cl)c1	0
Indatraline hydrochloride	CNC1CC(c2ccc(Cl)c(Cl)c2)c2ccccc21	0
Sertraline hydrochloride	CNC1CCC(c2ccc(Cl)c(Cl)c2)c2ccccc21	0
Lorglumide sodium	CCCCCN(CCCCC)C(=O)C(CCC(=O)O)NC(=O)c1ccc(Cl)c(Cl)c1	0
3',4'-Dichlorobenzamil	NC(=NCc1ccc(Cl)c(Cl)c1)NC(=O)c1nc(Cl)c(N)nc1N	0
ICI 204,448 hydrochloride	CN(C(=O)Cc1ccc(Cl)c(Cl)c1)C(CN1CCCC1)c1cccc(OCC(=O)O)c1	0
U-62066	CN(C(=O)Cc1ccc(Cl)c(Cl)c1)C1CCC2(CCCO2)CC1N1CCCC1	0
GR-89696 fumarate	COC(=O)N1CCN(C(=O)Cc2ccc(Cl)c(Cl)c2)C(CN2CCCC2)C1	0
AC 915 oxalate	O=C(Cc1ccc(Cl)c(Cl)c1)OCCN1CCCC1	0
S(+)-Raclopride L-tartrate	CCN1CCCC1CNC(=O)c1c(O)c(Cl)cc(Cl)c1OC	0
Ketoconazole	CC(=O)N1CCN(c2ccc(OCC3COC(Cn4ccnc4)(c4ccc(Cl)cc4C)O3)cc2)CC1	0
SB 216763	Cn1cc(C2=C(c3ccc(Cl)cc3Cl)C(=O)NC2=O)c2ccccc21	0
Calmidazolium chloride	Clc1ccc(C(c2ccc(Cl)cc2)n2cc[n+](CC(OCc3ccc(Cl)cc3Cl)c3ccc(Cl)cc3Cl)c2)cc1	0
Clorgyline hydrochloride	C#CCN(C)CCCOc1ccc(Cl)cc1Cl	0
TCPOBOP	Clc1cnc(Oc2ccc(Oc3ncc(Cl)cc3Cl)cc2)c(Cl)c1	0
N-(4-Amino-2-chlorophenyl)phthalimide	Nc1ccc(N2C(=O)c3ccccc3C2=O)c(Cl)c1	0
PQ401	COc1ccc(Cl)cc1NC(=O)Nc1cc(C)nc2ccccc12	0
SB 415286	O=C1NC(=O)C(c2ccccc2[N+](=O)[O-])=C1Nc1ccc(O)c(Cl)c1	0
CGP-74514A hydrochloride	CCn1cnc2c(Nc3cccc(Cl)c3)nc(NC3CCCCC3N)nc21	0
Furosemide	NS(=O)(=O)c1cc(C(=O)O)c(NCc2ccco2)cc1Cl	0
CGS-15943	Nc1nc2ccc(Cl)cc2c2nc(-c3ccco3)nn12	0
R(+)-SCH-23390 hydrochloride	CN1CCc2cc(Cl)c(O)cc2C(c2ccccc2)C1	0
Clomipramine hydrochloride	CN(C)CCCN1c2ccccc2CCc2ccc(Cl)cc21	0
Chlorpromazine hydrochloride	CN(C)CCCN1c2ccccc2Sc2ccc(Cl)cc21	0
Prochlorperazine dimaleate	CN1CCN(CCCN2c3ccccc3Sc3ccc(Cl)cc32)CC1	0
Perphenazine	OCCN1CCN(CCCN2c3ccccc3Sc3ccc(Cl)cc32)CC1	0
DCEBIO	CCn1c(=O)[nH]c2cc(Cl)c(Cl)cc21	0
SC 19220	CC(=O)NNC(=O)N1Cc2ccccc2Oc2ccc(Cl)cc21	0
SB-215505	Cc1cc2c(cc1Cl)N(C(=O)Nc1cccc3ncccc13)CC2	0
Metolazone	Cc1ccccc1N1C(=O)c2cc(S(N)(=O)=O)c(Cl)cc2NC1C	0
Cyclothiazide	NS(=O)(=O)c1cc2c(cc1Cl)NC(C1CC3C=CC1C3)NS2(=O)=O	0
D-ribofuranosylbenzimidazole	OCC1OC(c2nc3cc(Cl)c(Cl)cc3[nH]2)C(O)C1O	0
7-Chlorokynurenic acid	O=C(O)c1cc(=O)c2ccc(Cl)cc2[nH]1	0
6,7-Dichloroquinoxaline-2,3-dione	O=c1[nH]c2cc(Cl)c(Cl)cc2[nH]c1=O	0
L-701,324	O=c1[nH]c2cc(Cl)ccc2c(O)c1-c1cccc(Oc2ccccc2)c1	0
Domperidone	O=c1[nH]c2ccccc2n1CCCN1CCC(n2c(=O)[nH]c3cc(Cl)ccc32)CC1	0
Clozapine	CN1CCN(C2=Nc3cc(Cl)ccc3Nc3ccccc32)CC1	0
Chlorzoxazone	O=c1[nH]c2cc(Cl)ccc2o1	0
XK469	CC(Oc1ccc(Oc2cnc3ccc(Cl)cc3n2)cc1)C(=O)O	0
Chlorothiazide	NS(=O)(=O)c1cc2c(cc1Cl)NC=NS2(=O)=O	0
Chloroquine diphosphate	CCN(CC)CCCC(C)Nc1ccnc2cc(Cl)ccc12	0
Hydrochlorothiazide	NS(=O)(=O)c1cc2c(cc1Cl)NCNS2(=O)=O	0
Diazoxide	CC1=NS(=O)(=O)c2cc(Cl)ccc2N1	0
MRS 2211 sodium salt hydrate	Cc1nc(N=Nc2cc([N+](=O)[O-])ccc2Cl)c(COP(=O)(O)O)c(C=O)c1O	0
GW9662	O=C(Nc1ccccc1)c1cc([N+](=O)[O-])ccc1Cl	0
SC-560	COc1ccc(-n2nc(C(F)(F)F)cc2-c2ccc(Cl)cc2)cc1	0
NCS-356	O=C(O)C=CC(O)c1ccc(Cl)cc1	0
(í€Œ«í‰Œ±)-Baclofen	NCC(CC(=O)O)c1ccc(Cl)cc1	0
Phaclofen	NCC(CP(=O)(O)O)c1ccc(Cl)cc1	0
Chlormezanone	CN1C(=O)CCS(=O)(=O)C1c1ccc(Cl)cc1	0
SB-366791	COc1cccc(NC(=O)C=Cc2ccc(Cl)cc2)c1	0
PNU-282987	O=C(NC1CN2CCC1CC2)c1ccc(Cl)cc1	0
Indomethacin	COc1ccc2c(c1)c(CC(=O)O)c(C)n2C(=O)c1ccc(Cl)cc1	0
2-Hydroxysaclofen	NCC(O)(CS(=O)(=O)O)c1ccc(Cl)cc1	0
Clemastine fumarate	CN1CCCC1CCOC(C)(c1ccccc1)c1ccc(Cl)cc1	0
(í€Œ«í‰Œ±)-p-Chlorophenylalanine	NC(Cc1ccc(Cl)cc1)C(=O)O	0
DL-p-Chlorophenylalanine methyl ester	COC(=O)C(N)Cc1ccc(Cl)cc1	0
L-741,626	OC1(c2ccc(Cl)cc2)CCN(Cc2c[nH]c3ccccc23)CC1	0
Loperamide hydrochloride	CN(C)C(=O)C(CCN1CCC(O)(c2ccc(Cl)cc2)CC1)(c1ccccc1)c1ccccc1	0
Haloperidol	O=C(CCCN1CCC(O)(c2ccc(Cl)cc2)CC1)c1ccc(F)cc1	0
Alaproclate hydrochloride	CC(N)C(=O)OC(C)(C)Cc1ccc(Cl)cc1	0
Capsazepine	Oc1cc2c(cc1O)CN(C(=S)NCCc1ccc(Cl)cc1)CCC2	0
MK-886	CC(C)c1ccc2c(c1)c(SC(C)(C)C)c(CC(C)(C)C(=O)O)n2Cc1ccc(Cl)cc1	0
1-(4-Chlorobenzyl)-5-methoxy-2-methylindole-3-acetic acid	COc1ccc2c(c1)c(CC(=O)O)c(C)n2Cc1ccc(Cl)cc1	0
Centrophenoxine hydrochloride	CN(C)CCOC(=O)COc1ccc(Cl)cc1	0
Chlorpropamide	CCCNC(=O)NS(=O)(=O)c1ccc(Cl)cc1	0
8-(4-Chlorophenylthio)-cAMP sodium	Nc1ncnc2c1nc(Sc1ccc(Cl)cc1)n2C1OC2COP(=O)(O)OC2C1O	0
Alinidine	C=CCN(C1=NCCN1)c1c(Cl)cccc1Cl	0
IMID-4F hydrochloride	Fc1ccc(CN(C2=NCCN2)c2c(Cl)cccc2Cl)cc1	0
Diclofenac sodium	O=C(O)Cc1ccccc1Nc1c(Cl)cccc1Cl	0
PK 11195	CCC(C)N(C)C(=O)c1cc2ccccc2c(-c2ccccc2Cl)n1	0
1-(2-Chlorophenyl)-1-(4-chlorophenyl)-2,2-dichloroethane	Clc1ccc(C(c2ccccc2Cl)C(Cl)Cl)cc1	0
Tulobuterol hydrochloride	CC(C)(C)NCC(O)c1ccccc1Cl	0
Clotrimazole	Clc1ccccc1C(c1ccccc1)(c1ccccc1)n1ccnc1	0
Phenamil methanesulfonate	CS(=O)(=O)O	0
5-(N-Ethyl-N-isopropyl)amiloride	CCN(c1nc(N)c(C(=O)N=C(N)N)nc1Cl)C(C)C	0
5-(N,N-Dimethyl)amiloride hydrochloride	CN(C)c1nc(N)c(C(=O)N=C(N)N)nc1Cl	0
5-(N-Methyl-N-isobutyl)amiloride	CC(C)CN(C)c1nc(N)c(C(=O)N=C(N)N)nc1Cl	0
5-(N,N-hexamethylene)amiloride	NC(N)=NC(=O)c1nc(Cl)c(N2CCCCCC2)nc1N	0
2-Chloroadenosine	Nc1nc(Cl)nc2c1ncn2C1OC(CO)C(O)C1O	0
2-Chloroadenosine triphosphate tetrasodium	Nc1nc(Cl)nc2c1ncn2C1OC(COP(=O)(O)OP(=O)(O)OP(=O)(O)O)C(O)C1O	0
Reactive Blue 2	Nc1c(S(=O)(=O)O)cc(Nc2ccc(Nc3nc(Cl)nc(Nc4cccc(S(=O)(=O)O)c4)n3)c(S(=O)(=O)O)c2)c2c1C(=O)c1ccccc1C2=O	0
Moxonidine hydrochloride	COc1nc(C)nc(Cl)c1NC1=NCCN1	0
CBIQ	Clc1nccc2c1ccc1ccccc12	0
DBO-83	Clc1ccc(N2CC3CCC(C2)N3)nn1	0
Z-L-Phe chloromethyl ketone	O=C(NC(Cc1ccccc1)C(=O)CCl)OCc1ccccc1	0
N-p-Tosyl-L-phenylalanine chloromethyl ketone	Cc1ccc(S(=O)(=O)NC(Cc2ccccc2)C(=O)CCl)cc1	0
Na-p-Tosyl-L-lysine chloromethyl ketone hydrochloride	Cc1ccc(S(=O)(=O)NC(CCCCN)C(=O)CCl)cc1	0
Phenoxybenzamine hydrochloride	CC(COc1ccccc1)N(CCCl)Cc1ccccc1	0
Melphalan	NC(Cc1ccc(N(CCCl)CCCl)cc1)C(=O)O	0
Chlorambucil	O=C(O)CCCc1ccc(N(CCCl)CCCl)cc1	0
Acetylcholine mustard hydrochloride	CC(=O)OCCN(C)CCCl	0
Nimustine hydrochloride	Cc1ncc(CNC(=O)N(CCCl)N=O)c(N)n1	0
Carmustine	O=NN(CCCl)C(=O)NCCCl	0
2,4-Dinitrophenyl 2-fluoro-2-deoxy-beta-D-glucopyranoside	O=[N+]([O-])c1ccc(OC2OC(CO)C(O)C(O)C2F)c([N+](=O)[O-])c1	0
L-733,060 hydrochloride	FC(F)(F)c1cc(COC2CCCNC2c2ccccc2)cc(C(F)(F)F)c1	0
L-732,138	CC(=O)NC(Cc1c[nH]c2ccccc12)C(=O)OCc1cc(C(F)(F)F)cc(C(F)(F)F)c1	0
Nilutamide	CC1(C)NC(=O)N(c2ccc([N+](=O)[O-])c(C(F)(F)F)c2)C1=O	0
NS-1619	O=c1[nH]c2cc(C(F)(F)F)ccc2n1-c1cc(C(F)(F)F)ccc1O	0
Flutamide	CC(C)C(=O)Nc1ccc([N+](=O)[O-])c(C(F)(F)F)c1	0
Niflumic acid	O=C(O)c1cccnc1Nc1cccc(C(F)(F)F)c1	0
CGS-12066A maleate	CN1CCN(c2nc3cc(C(F)(F)F)ccc3n3cccc23)CC1	0
Fluvoxamine maleate	COCCCCC(=NOCCN)c1ccc(C(F)(F)F)cc1	0
3-Methyl-6-(3-[trifluoromethyl]phenyl)-1,2,4-triazolo[4,3-b]pyridazine	Cc1nnc2cc(-c3ccc(C(F)(F)F)cc3)cnn12	0
Leflunomide	Cc1oncc1C(=O)Nc1ccc(C(F)(F)F)cc1	0
Org 24598 lithium salt	CN(CCC(Oc1ccc(C(F)(F)F)cc1)c1ccccc1)CC(=O)O	0
Fluoxetine hydrochloride	CNCCC(Oc1ccc(C(F)(F)F)cc1)c1ccccc1	0
1-[2-(Trifluoromethyl)phenyl]imidazole	FC(F)(F)c1ccccc1-n1ccnc1	0
(í€Œ«í‰Œ±)-Bay K 8644	COC(=O)C1=C(C)NC(C)=C([N+](=O)[O-])C1c1ccccc1C(F)(F)F	0
CGP 20712A methanesulfonate	Cn1cc(C(F)(F)F)nc1-c1ccc(OCC(O)CNCCOc2ccc(O)c(C(N)=O)c2)cc1	0
Flecainide acetate	O=C(NCC1CCCCN1)c1cc(OCC(F)(F)F)ccc1OCC(F)(F)F	0
Zardaverine	COc1cc(-c2ccc(=O)[nH]n2)ccc1OC(F)F	0
5-fluoro-5'-deoxyuridine	CC1OC(n2cc(F)c(=O)[nH]c2=O)C(O)C1O	0
5-Fluorouracil	O=c1[nH]cc(F)c(=O)[nH]1	0
Triamcinolone	CC12C=CC(=O)C=C1CCC1C3CC(O)C(O)(C(=O)CO)C3(C)CC(O)C12F	0
Betamethasone	CC1CC2C3CCC4=CC(=O)C=CC4(C)C3(F)C(O)CC2(C)C1(O)C(=O)CO	0
S(-)-UH-301 hydrochloride	CCCN(CCC)C1CCc2c(F)ccc(O)c2C1	0
Lomefloxacin hydrochloride	CCn1cc(C(=O)O)c(=O)c2cc(F)c(N3CCNC(C)C3)c(F)c21	0
NNC 55-0396	CC(C)C1c2ccc(F)cc2CCC1(CCN(C)CCCc1nc2ccccc2[nH]1)OC(=O)C1CC1	0
SB 228357	COc1cc2c(cc1C(F)(F)F)N(C(=O)Nc1cc(F)cc(-c3cccnc3)c1)CC2	0
DFB	Fc1cccc(C=NN=Cc2cccc(F)c2)c1	0
Flumazenil	CCOC(=O)c1ncn2c1CN(C)C(=O)c1cc(F)ccc1-2	0
Mibefradil dihydrochloride	COCC(=O)OC1(CCN(C)CCCc2nc3ccccc3[nH]2)CCc2cc(F)ccc2C1C(C)C	0
Ofloxacin	CC1COc2c(N3CCN(C)CC3)c(F)cc3c(=O)c(C(=O)O)cn1c23	0
5-Fluoroindole-2-carboxylic acid	O=C(O)c1cc2cc(F)ccc2[nH]1	0
Risperidone	Cc1nc2n(c(=O)c1CCN1CCC(c3noc4cc(F)ccc34)CC1)CCCC2	0
N,N-Dihexyl-2-(4-fluorophenyl)indole-3-acetamide	CCCCCCN(CCCCCC)C(=O)Cc1c(-c2ccc(F)cc2)[nH]c2ccccc12	0
PD 169316	O=[N+]([O-])c1ccc(-c2nc(-c3ccc(F)cc3)c(-c3ccncc3)[nH]2)cc1	0
Paroxetine hydrochloride hemihydrate	Fc1ccc(C2CCNCC2COc2ccc3c(c2)OCO3)cc1	0
Pirenperone	Cc1nc2ccccn2c(=O)c1CCN1CCC(C(=O)c2ccc(F)cc2)CC1	0
LY-310,762 hydrochloride	CC1(C)C(=O)N(CCN2CCC(C(=O)c3ccc(F)cc3)CC2)c2ccccc21	0
Droperidol	O=C(CCCN1CC=C(n2c(=O)[nH]c3ccccc32)CC1)c1ccc(F)cc1	0
p-MPPF dihydrochloride	COc1ccccc1N1CCN(CCN(C(=O)c2ccc(F)cc2)c2ccccn2)CC1	0
Pimozide	O=c1[nH]c2ccccc2n1C1CCN(CCCC(c2ccc(F)cc2)c2ccc(F)cc2)CC1	0
Fluspirilene	O=C1NCN(c2ccccc2)C12CCN(CCCC(c1ccc(F)cc1)c1ccc(F)cc1)CC2	0
JHW 007 hydrochloride	CCCCN1C2CCC1CC(OC(c1ccc(F)cc1)c1ccc(F)cc1)C2	0
p-Fluoro-L-phenylalanine	NC(Cc1ccc(F)cc1)C(=O)O	0
Ro 8-4304	NC(=O)c1ccc(OCC(O)CN2CC=C(c3ccc(F)cc3)CC2)cc1	0
SB 202190	Oc1ccc(-c2nc(-c3ccc(F)cc3)c(-c3ccncc3)[nH]2)cc1	0
1-(4-Fluorobenzyl)-5-methoxy-2-methylindole-3-acetic acid	COc1ccc2c(c1)c(CC(=O)O)c(C)n2Cc1ccc(F)cc1	0
Flupirtine maleate	CCOC(=O)Nc1ccc(NCc2ccc(F)cc2)nc1N	0
CGP 57380	Nc1ncnc2n[nH]c(Nc3ccc(F)cc3)c12	0
BWB70C	CC(C=Cc1cccc(Oc2ccc(F)cc2)c1)N(O)C(N)=O	0
Ro 41-0960	O=C(c1cc(O)c(O)c([N+](=O)[O-])c1)c1ccccc1F	0
ML-7	O=S(=O)(c1cccc2c(I)cccc12)N1CCCNCC1	0
Amiodarone hydrochloride	CCCCc1oc2ccccc2c1C(=O)c1cc(I)c(OCCN(CC)CC)c(I)c1	0
I-OMe-Tyrphostin AG 538	COc1cc(C=C(C#N)C(=O)c2ccc(O)c(O)c2)cc(I)c1O	0
M-Iodobenzylguanidine hemisulfate	NC(N)=NCc1cccc(I)c1	0
Chloro-IB-MECA	CNC(=O)C1OC(n2cnc3c(NCc4cccc(I)c4)nc(Cl)nc32)C(O)C1O	0
IB-MECA	CNC(=O)C1OC(n2cnc3c(NCc4cccc(I)c4)ncnc32)C(O)C1O	0
3-Iodo-L-tyrosine	NC(Cc1ccc(O)c(I)c1)C(=O)O	0
(í€Œ«í‰Œ±)-DOI hydrochloride	COc1cc(CC(C)N)c(OC)cc1I	0
GW5074	O=C1Nc2ccc(I)cc2C1=Cc1cc(Br)c(O)c(Br)c1	0
Iofetamine hydrochloride	CC(C)NC(C)Cc1ccc(I)cc1	0
L-703,606 oxalate	Ic1ccccc1CNC1C2CCN(CC2)C1C(c1ccccc1)c1ccccc1	0
Iodoacetamide	NC(=O)CI	0
R-(-)-Desmethyldeprenyl hydrochloride	C#CCNC(C)Cc1ccccc1	0
CNS-1102	CCc1cccc(N(C)C(N)=Nc2cccc3ccccc23)c1	0
1400W dihydrochloride	CC(N)=NCc1cccc(CN)c1	0
1-Phenylbiguanide	NC(N)=NC(N)=Nc1ccccc1	0
Mecamylamine hydrochloride	CNC1(C)C2CCC(C2)C1(C)C	0
Pargyline hydrochloride	C#CCN(C)Cc1ccccc1	0
Cyclobenzaprine hydrochloride	CN(C)CCC=C1c2ccccc2C=Cc2ccccc21	0
Amitriptyline hydrochloride	CN(C)CCC=C1c2ccccc2CCc2ccccc21	0
IEM-1460	CNCCCCCNCCC1CC2CCCC(C2)C1	0
Protriptyline hydrochloride	CNCCCC1c2ccccc2C=Cc2ccccc21	0
Arcaine sulfate	NC(N)=NCCCCN=C(N)N	0
Imipramine hydrochloride	CN(C)CCCN1c2ccccc2CCc2ccccc21	0
Desipramine hydrochloride	CNCCCN1c2ccccc2CCc2ccccc21	0
Phenelzine sulfate	NNCCc1ccccc1	0
S(-)-DS 121 hydrochloride	CCCN1CCCC(c2cccc(C#N)c2)C1	0
(+)-MK-801 hydrogen maleate	CC12NC(Cc3ccccc31)c1ccccc12	0
Pentylenetetrazole	C1CCc2nnnn2CC1	0
SIB 1893	Cc1cccc(C=Cc2ccccc2)n1	0
6-Methyl-2-(phenylethynyl)pyridine hydrochloride	Cc1cccc(C#Cc2ccccc2)n1	0
Triamterene	Nc1nc(N)c2nc(-c3ccccc3)c(N)nc2n1	0
Altretamine	CN(C)c1nc(N(C)C)nc(N(C)C)n1	0
Quinelorane dihydrochloride	CCCN1CCCC2Cc3nc(N)ncc3CC21	0
Imiquimod	CC(C)Cn1cnc2c(N)nc3ccccc3c21	0
Quipazine dimaleate	c1ccc2nc(N3CCNCC3)ccc2c1	0
JL-18	Cc1ccc2c(c1)C(N1CCN(C)CC1)=Nc1cccnc1N2	0
(-)-Nicotine hydrogen tartrate salt	CN1CCCC1c1cccnc1	0
GW2974	CN(C)c1cc2c(Nc3ccc4c(cnn4Cc4ccccc4)c3)ncnc2cn1	0
4-Aminopyridine	Nc1ccncc1	0
Pinacidil	CC(N=C(NC#N)Nc1ccncc1)C(C)(C)C	0
2,2'-Bipyridyl	c1ccc(-c2ccccn2)nc1	0
Pheniramine maleate	CN(C)CCC(c1ccccc1)c1ccccn1	0
Triprolidine hydrochloride	Cc1ccc(C(=CCN2CCCC2)c2ccccn2)cc1	0
1-Methylimidazole	Cn1ccnc1	0
Metrazoline oxalate	Cc1ccccc1C=CC1=NCCN1	0
Xylometazoline hydrochloride	Cc1cc(C(C)(C)C)cc(C)c1CC1=NCCN1	0
9-cyclopentyladenine	Nc1ncnc2c1ncn2C1CCCC1	0
N6-Cyclopentyl-9-methyladenine	Cn1cnc2c(NC3CCCC3)ncnc21	0
1-Aminobenzotriazole	Nn1nnc2ccccc21	0
Debrisoquin sulfate	N=C(N)N1CCc2ccccc2C1	0
Memantine hydrochloride	CC12CC3CC(C)(C1)CC(N)(C3)C2	0
Nomifensine maleate	CN1Cc2c(N)cccc2C(c2ccccc2)C1	0
3-Aminopropionitrile fumarate	N#CCCN	0
1,10-Diaminodecane	NCCCCCCCCCCN	0
Bethanechol chloride	CC(C[N+](C)(C)C)OC(N)=O	0
Acetyl-beta-methylcholine chloride	CC(=O)OC(C)C[N+](C)(C)C	0
Aminobenztropine	CN1C2CCC1CC(OC(c1ccccc1)c1ccccc1N)C2	0
Orphenadrine hydrochloride	Cc1ccccc1C(OCCN(C)C)c1ccccc1	0
Palmitoyl-DL-Carnitine chloride	CCCCCCCCCCCCCCCC(=O)OC(CC(=O)O)C[N+](C)(C)C	0
DL-Stearoylcarnitine chloride	CCCCCCCCCCCCCCCCCC(=O)OC(CC(=O)O)C[N+](C)(C)C	0
Tomoxetine	CNCCC(Oc1ccccc1C)c1ccccc1	0
Methylcarbamylcholine chloride	CNC(=O)OCC[N+](C)(C)C	0
NG-Nitro-L-arginine methyl ester hydrochloride	COC(=O)C(N)CCCN=C(N)N[N+](=O)[O-]	0
SB 218795	COC(=O)C(NC(=O)c1cc(-c2ccccc2)nc2ccccc12)c1ccccc1	0
Ipratropium bromide	CC(C)[N+]1(C)C2CCC1CC(OC(=O)C(CO)c1ccccc1)C2	0
Atropine methyl nitrate	C[N+]1(C)C2CCC1CC(OC(=O)C(CO)c1ccccc1)C2	0
Atropine sulfate	CN1C2CCC1CC(OC(=O)C(CO)c1ccccc1)C2	0
4-DAMP methiodide	C[N+]1(C)CCC(OC(=O)C(c2ccccc2)c2ccccc2)CC1	0
SKF-525A hydrochloride	CCCC(C(=O)OCCN(CC)CC)(c1ccccc1)c1ccccc1	0
Oxybutynin Chloride	CCN(CC)CC#CCOC(=O)C(O)(c1ccccc1)C1CCCCC1	0
Fusidic acid sodium	CC(=O)OC1CC2(C)C(CC(O)C3C4(C)CCC(O)C(C)C4CCC32C)C1=C(CCC=C(C)C)C(=O)O	0
Pancuronium bromide	CC(=O)OC1CC2CCC3C(CCC4(C)C3CC([N+]3(C)CCCCC3)C4OC(C)=O)C2(C)CC1[N+]1(C)CCCCC1	0
Phorbol 12-myristate 13-acetate	CCCCCCCCCCCCCC(=O)OC1C(C)C2(O)C(C=C(CO)CC3(O)C(=O)C(C)=CC32)C2C(C)(C)C12OC(C)=O	0
Moxisylyte hydrochloride	CC(=O)Oc1cc(C(C)C)c(OCCN(C)C)cc1C	0
Nimodipine	COCCOC(=O)C1=C(C)NC(C)=C(C(=O)OC(C)C)C1c1cccc([N+](=O)[O-])c1	0
MRS 1845	C#CCN1C(C)=C(C(=O)OC)C(c2cccc([N+](=O)[O-])c2)C(C(=O)OCC)=C1C	0
Cilnidipine	COCCOC(=O)C1=C(C)NC(C)=C(C(=O)OCC=Cc2ccccc2)C1c1cccc([N+](=O)[O-])c1	0
Nifedipine	COC(=O)C1=C(C)NC(C)=C(C(=O)OC)C1c1ccccc1[N+](=O)[O-]	0
Carbetapentane citrate	CCN(CC)CCOCCOC(=O)C1(c2ccccc2)CCCC1	0
Dicyclomine hydrochloride	CCN(CC)CCOC(=O)C1(C2CCCCC2)CCCCC1	0
FPL 64176	COC(=O)c1c(C)[nH]c(C)c1C(=O)c1ccccc1Cc1ccccc1	0
3-Tropanylindole-3-carboxylate methiodide	C[N+]1(C)C2CCC1CC(OC(=O)c1c[nH]c3ccccc13)C2	0
3-Tropanyl-indole-3-carboxylate hydrochloride	CN1C2CCC1CC(OC(=O)c1c[nH]c3ccccc13)C2	0
SB 203186	O=C(OCCN1CCCCC1)c1c[nH]c2ccccc12	0
Procaine hydrochloride	CCN(CC)CCOC(=O)c1ccc(N)cc1	0
Tetracaine hydrochloride	CCCCNc1ccc(C(=O)OCCN(C)C)cc1	0
Etazolate hydrochloride	CCOC(=O)c1cnc2c(cnn2CC)c1NN=C(C)C	0
Methyl beta-carboline-3-carboxylate	COC(=O)c1cc2c(cn1)[nH]c1ccccc12	0
Succinylcholine chloride	C[N+](C)(C)CCOC(=O)CCC(=O)OCC[N+](C)(C)C	0
TMPH hydrochloride	CCCCCCC(=O)OC1CC(C)(C)NC(C)(C)C1	0
Neostigmine bromide	CN(C)C(=O)Oc1cccc([N+](C)(C)C)c1	0
(-)-Physostigmine	CNC(=O)Oc1ccc2c(c1)C1CCN(C)C1N2C	0
Doxylamine succinate	CN(C)CCOC(C)(c1ccccc1)c1ccccn1	0
U-101958 maleate	CC(C)Oc1cccnc1N(C)C1CCN(Cc2ccccc2)CC1	0
Benztropine mesylate	CN1C2CCC1CC(OC(c1ccccc1)c1ccccc1)C2	0
Diphenhydramine hydrochloride	CN(C)CCOC(c1ccccc1)c1ccccc1	0
2,3-Dimethoxy-1,4-naphthoquinone	COC1=C(OC)C(=O)c2ccccc2C1=O	0
Foliosidine	COc1cc(=O)n(C)c2c(OCC(O)C(C)(C)O)cccc12	0
Colchicine	COc1cc2c(c(OC)c1OC)-c1ccc(OC)c(=O)cc1C(NC(C)=O)CC2	0
(í€Œ«í‰Œ±)-Methoxyverapamil hydrochloride	COc1ccc(CCN(C)CCCC(C#N)(c2cc(OC)c(OC)c(OC)c2)C(C)C)cc1OC	0
TMB-8 hydrochloride	CCN(CC)CCCCCCCCOC(=O)c1cc(OC)c(OC)c(OC)c1	0
Dilazep hydrochloride	COc1cc(C(=O)OCCCN2CCCN(CCCOC(=O)c3cc(OC)c(OC)c(OC)c3)CC2)cc(OC)c1OC	0
T-0156	COC(=O)c1c(-c2cc(OC)c(OC)c(OC)c2)c2ccnc(OCc3ncccn3)c2c(=O)n1Cc1ccnc(C)c1	0
T-1032	COC(=O)c1c(-c2cc(OC)c(OC)c(OC)c2)c2ccc(OCc3ccccn3)cc2c(=O)n1-c1ccc(N)cc1	0
Trimethoprim	COc1cc(Cc2cnc(N)nc2N)cc(OC)c1OC	0
AFMK	COc1ccc(NC=O)c(C(=O)CCNC(C)=O)c1	0
Tyrphostin AG 34	COc1cc(C=C(C#N)C#N)cc(O)c1O	0
SNC80	C=CCN1CC(C)N(C(c2ccc(C(=O)N(CC)CC)cc2)c2cccc(OC)c2)CC1C	0
(í€Œ«í‰Œ±)-Vanillylmandelic acid	COc1cc(C(O)C(=O)O)ccc1O	0
(í€Œ«í‰Œ±)-Normetanephrine hydrochloride	COc1cc(C(O)CN)ccc1O	0
MHPG piperazine	COc1cc(C(O)CO)ccc1O	0
Vanillic acid diethylamide	CCN(CC)C(=O)c1ccc(O)c(OC)c1	0
4-Hydroxy-3-methoxyphenylacetic acid	COc1cc(CC(=O)O)ccc1O	0
3-Methoxy-4-hydroxyphenethylamine hydrochloride	COc1cc(CCN)ccc1O	0
Dihydrocapsaicin	COc1cc(CNC(=O)CCCCCCC(C)C)ccc1O	0
N-Vanillylnonanamide	CCCCCCCCC(=O)NCc1ccc(O)c(OC)c1	0
Tranilast	COc1ccc(C=CC(=O)Nc2ccccc2C(=O)O)cc1OC	0
(í€Œ«í‰Œ±)-Verapamil hydrochloride	COc1ccc(CCN(C)CCCC(C#N)(c2ccc(OC)c(OC)c2)C(C)C)cc1OC	0
Papaverine hydrochloride	COc1ccc(Cc2nccc3cc(OC)c(OC)cc23)cc1OC	0
YS-035 hydrochloride	COc1ccc(CCN(C)CCc2ccc(OC)c(OC)c2)cc1OC	0
R(-)-Denopamine	COc1ccc(CCNCC(O)c2ccc(O)cc2)cc1OC	0
IC 261	COc1cc(OC)c(C=C2C(=O)Nc3ccccc32)c(OC)c1	0
SU 9516	COc1ccc2c(c1)C(=Cc1cnc[nH]1)C(=O)N2	0
2-methoxyestradiol	COc1cc2c(cc1O)CCC1C2CCC2(C)C(O)CCC12	0
L-655,708	CCOC(=O)c1ncn2c1C1CCCN1C(=O)c1cc(OC)ccc1-2	0
5-Methoxy DMT oxalate	COc1ccc2[nH]cc(CCN(C)C)c2c1	0
O-Methylserotonin hydrochloride	COc1ccc2[nH]cc(CCN)c2c1	0
Melatonin	COc1ccc2[nH]cc(CCNC(C)=O)c2c1	0
6-Hydroxymelatonin	COc1cc2c(CCNC(C)=O)c[nH]c2cc1O	0
(-)-Naproxen sodium	COc1ccc2cc(C(C)C(=O)O)ccc2c1	0
R(-)-SCH-12679 maleate	COc1cc2c(cc1OC)C(c1ccccc1)CN(C)CC2	0
Emetine dihydrochloride hydrate	CCC1CN2CCc3cc(OC)c(OC)cc3C2CC1CC1NCCc2cc(OC)c(OC)cc21	0
1-benzoyl-5-methoxy-2-methylindole-3-acetic acid	COc1ccc2c(c1)c(CC(=O)O)c(C)n2C(=O)c1ccccc1	0
IIK7	CCCC(=O)NCCc1c2n(c3ccc(OC)cc13)Cc1ccccc1-2	0
K 185	CCCC(=O)NCCc1c2n(c3ccc(OC)cc13)CCCc1ccccc1-2	0
L-765,314	COc1cc2nc(N3CCN(C(=O)OCc4ccccc4)C(C(=O)NC(C)(C)C)C3)nc(N)c2cc1OC	0
3-Methoxy-morphanin hydrochloride	COc1ccc2c(c1)C13CCCCC1C(C2)NCC3	0
Methyl 6,7-dimethoxy-4-ethyl-beta-carboline-3-carboxylate	CCc1c(C(=O)OC)ncc2[nH]c3cc(OC)c(OC)cc3c12	0
6-Methoxy-1,2,3,4-tetrahydro-9H-pyrido[3,4b] indole	COc1ccc2[nH]c3c(c2c1)CCNC3	0
U-99194A maleate	CCCN(CCC)C1Cc2cc(OC)c(OC)cc2C1	0
U-73122	COc1ccc2c(c1)CCC1C2CCC2(C)C(NCCCCCCN3C(=O)C=CC3=O)CCC12	0
Vinblastine sulfate salt	CCC1(O)CC2CN(CCc3c([nH]c4ccccc34)C(C(=O)OC)(c3cc4c(cc3OC)N(C)C3C(O)(C(=O)OC)C(OC(C)=O)C5(CC)C=CCN6CCC43C65)C2)C1	0
Aniracetam	COc1ccc(C(=O)N2CCCC2=O)cc1	0
Formoterol	COc1ccc(CC(C)NCC(O)c2ccc(O)c(NC=O)c2)cc1	0
Tyrphostin 1	COc1ccc(C=C(C#N)C#N)cc1	0
Pyrilamine maleate	COc1ccc(CN(CCN(C)C)c2ccccn2)cc1	0
GR 4661	COc1ccc(CNC(=O)C=Cc2ccc3[nH]cc(CCN(C)C)c3c2)cc1	0
Picotamide	COc1ccc(C(=O)NCc2cccnc2)cc1C(=O)NCc1cccnc1	0
4-Methoxy-3-hydroxyphenethylamine hydrochloride	COc1ccc(CCN)cc1O	0
Methoxamine hydrochloride	COc1ccc(OC)c(C(O)C(C)N)c1	0
R(-)-Apocodeine hydrochloride	COc1ccc2c(c1O)-c1cccc3c1C(C2)N(C)CC3	0
Methoctramine tetrahydrochloride	COc1ccccc1CNCCCCCCNCCCCCCCCNCCCCCCNCc1ccccc1OC	0
BP 897	COc1ccccc1N1CCN(CCCCNC(=O)c2ccc3ccccc3c2)CC1	0
Urapidil hydrochloride	COc1ccccc1N1CCN(CCCNc2cc(=O)n(C)c(=O)n2C)CC1	0
Urapidil, 5-Methyl-	COc1ccccc1N1CCN(CCCNc2c(C)c(=O)n(C)c(=O)n2C)CC1	0
WAY-100635 maleate	COc1ccccc1N1CCN(CCN(C(=O)C2CCCCC2)c2ccccn2)CC1	0
BMY 7378 dihydrochloride	COc1ccccc1N1CCN(CCN2C(=O)CC3(CCCC3)CC2=O)CC1	0
1-(2-Methoxyphenyl)piperazine hydrochloride	COc1ccccc1N1CCNCC1	0
VUF 5574	COc1ccccc1NC(=O)Nc1nc(-c2cccnc2)nc2ccccc12	0
Nisoxetine hydrochloride	CNCCC(Oc1ccccc1OC)c1ccccc1	0
R(-)-Me5	Cc1cccc(C)c1OCC(N)C(C)C	0
Mexiletene hydrochloride	Cc1cccc(C)c1OCC(C)N	0
ICI 118,551 hydrochloride	Cc1ccc(OCC(O)C(C)NC(C)C)c2c1CCC2	0
SR 59230A oxalate	CCc1ccccc1OCC(O)CNC1CCc2ccccc2C1	0
Ranolazine dihydrochloride	COc1ccccc1OCC(O)CN1CCN(CC(=O)Nc2c(C)cccc2C)CC1	0
(í€Œ«í‰Œ±)-CGP-12177A hydrochloride	CC(C)(C)NCC(O)COc1cccc2[nH]c(=O)[nH]c12	0
Pindolol	CC(C)NCC(O)COc1cccc2[nH]ccc12	0
(í€Œ«í‰Œ±)-Propranolol hydrochloride	CC(C)NCC(O)COc1cccc2ccccc12	0
(í€Œ«í‰Œ±)-Atenolol	CC(C)NCC(O)COc1ccc(CC(N)=O)cc1	0
(í€Œ«í‰Œ±)-Metoprolol (+)-tartrate	COCCc1ccc(OCC(O)CNC(C)C)cc1	0
Betaxolol hydrochloride	CC(C)NCC(O)COc1ccc(CCOCC2CC2)cc1	0
Bisoprolol hemifumarate salt	CC(C)NCC(O)COc1ccc(COCCOC(C)C)cc1	0
Alprenolol hydrochloride	C=CCc1ccccc1OCC(O)CNC(C)C	0
Propafenone hydrochloride	CCCNCC(O)COc1ccccc1C(=O)CCc1ccccc1	0
Rolipram	COc1ccc(C2CNC(=O)C2)cc1OC1CCCC1	0
MRS 1754	CCCn1c(=O)c2[nH]c(-c3ccc(OCC(=O)Nc4ccc(C#N)cc4)cc3)nc2n(CCC)c1=O	0
Xanthine amine congener	CCCn1c(=O)c2[nH]c(-c3ccc(OCC(=O)NCCN)cc3)nc2n(CCC)c1=O	0
Bepridil hydrochloride	CC(C)COCC(CN(Cc1ccccc1)c1ccccc1)N1CCCC1	0
Carisoprodol	CCCC(C)(COC(N)=O)COC(=O)NC(C)C	0
Felbamate	NC(=O)OCC(COC(N)=O)c1ccccc1	0
Carbachol	C[N+](C)(C)CCOC(N)=O	0
Gallamine triethiodide	CC[N+](CC)(CC)CCOc1cccc(OCC[N+](CC)(CC)CC)c1OCC[N+](CC)(CC)CC	0
MG 624	CC[N+](CC)(CC)CCOc1ccc(C=Cc2ccccc2)cc1	0
MDL 28170	CC(C)C(NC(=O)OCc1ccccc1)C(=O)NC(C=O)Cc1ccccc1	0
SCH-28080	Cc1nc2c(OCc3ccccc3)cccn2c1CC#N	0
O6-benzylguanine	Nc1nc(OCc2ccccc2)c2[nH]cnc2n1	0
REV 5901	CCCCCC(O)c1cccc(OCc2ccc3ccccc3n2)c1	0
SR 2640	O=C(O)c1ccccc1Nc1cccc(OCc2ccc3ccccc3n2)c1	0
Zaprinast	CCCOc1ccccc1-c1nc2n[nH]nc2c(=O)[nH]1	0
Cilostamide	CN(C(=O)CCCOc1ccc2[nH]c(=O)ccc2c1)C1CCCCC1	0
Ro 20-1724	CCCCOc1cc(CC2CNC(=O)N2)ccc1OC	0
SKF 96365	COc1ccc(CCCOc2cc(CCn3ccnc3)ccc2OC)cc1	0
Cilostazol	O=C1CCc2cc(OCCCCc3nnnn3C3CCCCC3)ccc2N1	0
Pentamidine isethionate	N=C(N)c1ccc(OCCCCCOc2ccc(C(=N)N)cc2)cc1	0
Tamoxifen citrate	CCC(=C(c1ccccc1)c1ccc(OCCN(C)C)cc1)c1ccccc1	0
GW1929	CN(CCOc1ccc(CC(Nc2ccccc2C(=O)c2ccccc2)C(=O)O)cc1)c1ccccn1	0
Ethylene glycol-bis(2-aminoethylether)-N,N,N',N'-tetraacetic acid	O=C(O)CN(CCOCCOCCN(CC(=O)O)CC(=O)O)CC(=O)O	0
L-Canavanine sulfate	NC(N)=NOCCC(N)C(=O)O	0
NCS-382	O=C(O)C=C1CCCc2ccccc2C1O	0
5alpha-Pregnan-3alpha-ol-20-one	CC(=O)C1CCC2C3CCC4CC(O)CCC4(C)C3CCC12C	0
3-alpha,21-Dihydroxy-5-alpha-pregnan-20-one	CC12CCC(O)CC1CCC1C2CCC2(C)C(C(=O)CO)CCC12	0
Erythro-9-(2-Hydroxy-3-nonyl)adenine hydrochloride	CCCCCCC(C(C)O)n1cnc2c(N)ncnc21	0
(-)-Ephedrine hemisulfate	CNC(C)C(O)c1ccccc1	0
1,4-Dideoxy-1,4-imino-D-arabinitol	OCC1NCC(O)C1O	0
Hydroxytacrine maleate	Nc1c2c(nc3ccccc13)CCCC2O	0
Yohimbine hydrochloride	COC(=O)C1C(O)CCC2CN3CCc4c([nH]c5ccccc45)C3CC21	0
7-Nitroindazole	O=[N+]([O-])c1cccc2cn[nH]c12	0
CNQX disodium	N#Cc1cc2[nH]c(=O)c(=O)[nH]c2cc1[N+](=O)[O-]	0
2,3-Butanedione monoxime	CC(=O)C(C)=NO	0
2,3-Butanedione	CC(=O)C(C)=O	0
Ibudilast	CC(C)C(=O)c1c(C(C)C)nn2ccccc12	0
alpha-Lobeline hydrochloride	CN1C(CC(=O)c2ccccc2)CCCC1CC(O)c1ccccc1	0
JWH-015	CCCn1c(C)c(C(=O)c2cccc3ccccc23)c2ccccc21	0
BW 284c51	C=CCc1ccc([N+](C)(C)CCC(=O)CC[N+](C)(C)c2ccc(CC=C)cc2)cc1	0
ZM 39923 hydrochloride	CC(C)N(CCC(=O)c1ccc2ccccc2c1)Cc1ccccc1	0
N,N,N',N'-Tetramethylazodicarboxamide	CN(C)C(=O)N=NC(=O)N(C)C	0
Acetamide	CC(N)=O	0
3-aminobenzamide	NC(=O)c1cccc(N)c1	0
CB 1954	NC(=O)c1cc(N2CC2)c([N+](=O)[O-])cc1[N+](=O)[O-]	0
SD-169	NC(=O)c1ccc2[nH]ccc2c1	0
N,N-Dipropyl-5-carboxamidotryptamine maleate	CCCN(CCC)CCc1c[nH]c2ccc(C(N)=O)cc12	0
5-Carboxamidotryptamine maleate	NCCc1c[nH]c2ccc(C(N)=O)cc12	0
Benzamide	NC(=O)c1ccccc1	0
Pyrazinecarboxamide	NC(=O)c1cnccn1	0
N-(3,3-Diphenylpropyl)glycinamide	NC(=O)CNCCC(c1ccccc1)c1ccccc1	0
Carbamazepine	NC(=O)N1c2ccccc2C=Cc2ccccc21	0
R(+)-Terguride	CCN(CC)C(=O)NC1CC2c3cccc4[nH]cc(c34)CC2N(C)C1	0
SB 222200	CCC(NC(=O)c1c(C)c(-c2ccccc2)nc2ccccc12)c1ccccc1	0
DM 235	CCC(=O)N1CCN(C(=O)c2ccccc2)CC1	0
N-Methyl-beta-carboline-3-carboxamide	CNC(=O)c1cc2c(cn1)[nH]c1ccccc12	0
Tocainide hydrochloride	Cc1cccc(C)c1NC(=O)C(C)N	0
Lidocaine N-methyl hydrochloride	Cc1cccc(C)c1NC(=O)C[N+](C)(C)C	0
Lidocaine N-ethyl bromide quaternary salt	CC[N+](CC)(CC)CC(=O)Nc1c(C)cccc1C	0
Lidocaine hydrochloride	CCN(CC)CC(=O)Nc1c(C)cccc1C	0
LY-278,584 maleate	CN1C2CCC1CC(NC(=O)c1nn(C)c3ccccc13)C2	0
Prilocaine hydrochloride	CCCNC(C)C(=O)Nc1ccccc1C	0
Y-27632 dihydrochloride	CC(N)C1CCC(C(=O)Nc2ccncc2)CC1	0
Procainamide hydrochloride	CCN(CC)CCNC(=O)c1ccc(N)cc1	0
N-Acetylprocainamide hydrochloride	CCN(CC)CCNC(=O)c1ccc(NC(C)=O)cc1	0
PD 168,077 maleate	Cc1cccc(C(=O)NCN2CCN(c3ccccc3C#N)CC2)c1	0
Iproniazid phosphate	CC(C)NNC(=O)c1ccncc1	0
Nialamide	O=C(CCNNC(=O)c1ccncc1)NCc1ccccc1	0
Hydroxyurea	NC(=O)NO	0
(Z)-Gugglesterone	CC=C1C(=O)CC2C3CCC4=CC(=O)CCC4(C)C3CCC12C	0
SU 5416	Cc1cc(C)c(C=C2C(=O)Nc3ccccc32)[nH]1	0
5alpha-Pregnan-3alpha-ol-11,20-dione	CC(=O)C1CCC2C3CCC4CC(O)CCC4(C)C3C(=O)CC12C	0
AA-861	CC1=C(C)C(=O)C(CCCCC#CCCCC#CCO)=C(C)C1=O	0
Me-3,4-dephostatin	CN(N=O)c1ccc(O)c(O)c1	0
Chelidamic acid	O=C(O)c1cc(=O)cc(C(=O)O)[nH]1	0
Kynurenic acid	O=C(O)c1cc(=O)c2ccccc2[nH]1	0
U-74389G maleate	CC12C=CC(=O)C=C1CCC1C2=CCC2(C)C(C(=O)CN3CCN(c4cc(N5CCCC5)nc(N5CCCC5)n4)CC3)CCC12	0
P-Benzoquinone	O=C1C=CC(=O)C=C1	0
Dephostatin	CN(N=O)c1cc(O)ccc1O	0
SP600125	O=C1c2ccccc2-c2n[nH]c3cccc1c23	0
Nalidixic acid sodium	CCn1cc(C(=O)O)c(=O)c2ccc(C)nc21	0
Androsterone	CC12CCC3C(CCC4CC(O)CCC43C)C1CCC2=O	0
loxoprofen	CC(C(=O)O)c1ccc(CC2CCCC2=O)cc1	0
Corticosterone	CC12CCC(=O)C=C1CCC1C2C(O)CC2(C)C(C(=O)CO)CCC12	0
Progesterone	CC(=O)C1CCC2C3CCC4=CC(=O)CCC4(C)C3CCC12C	0
L-Glutamic acid, N-phthaloyl-	O=C(O)CCC(C(=O)O)N1C(=O)c2ccccc2C1=O	0
(-)-Cotinine	CN1C(=O)CCC1c1cccnc1	0
1,3-Dimethyl-8-phenylxanthine	Cn1c(=O)c2[nH]c(-c3ccccc3)nc2n(C)c1=O	0
8-Cyclopentyl-1,3-dimethylxanthine	Cn1c(=O)c2[nH]c(C3CCCC3)nc2n(C)c1=O	0
8-Methoxymethyl-3-isobutyl-1-methylxanthine	COCc1nc2c([nH]1)c(=O)n(C)c(=O)n2CC(C)C	0
3-Isobutyl-1-methylxanthine	CC(C)Cn1c(=O)n(C)c(=O)c2[nH]cnc21	0
Oxiracetam	NC(=O)CN1CC(O)CC1=O	0
Pirfenidone	Cc1ccc(=O)n(-c2ccccc2)c1	0
Linopirdine	O=C1N(c2ccccc2)c2ccccc2C1(Cc1ccncc1)Cc1ccncc1	0
N-Ethylmaleimide	CCN1C(=O)C=CC1=O	0
3,7-Dimethyl-I-propargylxanthine	C#CCn1c(=O)c2c(ncn2C)n(C)c1=O	0
Xli 093 hydrate	C#Cc1ccc2c(c1)C(=O)N(C)Cc1c(C(=O)OCCCOC(=O)c3ncn4c3CN(C)C(=O)c3cc(C#C)ccc3-4)ncn1-2	0
8-Cyclopentyl-1,3-dipropylxanthine	CCCn1c(=O)c2[nH]c(C3CCCC3)nc2n(CCC)c1=O	0
1,3-Dipropyl-7-methylxanthine	CCCn1c(=O)c2c(ncn2C)n(CCC)c1=O	0
WB 64	C[N+](C)(CCCCCC[N+](C)(C)CCCN1C(=O)c2cccc3cccc(c23)C1=O)CCCN1C(=O)c2cccc3cccc(c23)C1=O	0
Piracetam	NC(=O)CN1CCCC1=O	0
Oxotremorine methiodide	C[N+](C)(C)CC#CCN1CCCC1=O	0
Pentoxifylline	CC(=O)CCCCn1c(=O)c2c(ncn2C)n(C)c1=O	0
Propentofylline	CCCn1cnc2c1c(=O)n(CCCCC(C)=O)c(=O)n2C	0
Sobuzoxane	CC(C)COC(=O)OCN1C(=O)CN(CCN2CC(=O)N(COC(=O)OCC(C)C)C(=O)C2)CC1=O	0
Phenylbutazone	CCCCC1C(=O)N(c2ccccc2)N(c2ccccc2)C1=O	0
(í€Œ«í‰Œ±)-HA-966	NC1CCN(O)C1=O	0
Finasteride	CC(C)(C)NC(=O)C1CCC2C3CCC4NC(=O)C=CC4(C)C3CCC12C	0
2,6-Diamino-4-pyrimidinone	Nc1cc(=O)[nH]c(N)n1	0
Isoxanthopterin	Nc1nc2[nH]c(=O)cnc2c(=O)[nH]1	0
(6R)-5,6,7,8-Tetrahydro-L-biopterin hydrochloride	CC(O)C(O)C1CNc2nc(N)[nH]c(=O)c2N1	0
Sepiapterin	CC(O)C(=O)C1=Nc2c(nc(N)[nH]c2=O)NC1	0
Ganciclovir	Nc1nc2c(ncn2COC(CO)CO)c(=O)[nH]1	0
Acyclovir	Nc1nc2c(ncn2COCCO)c(=O)[nH]1	0
Indirubin-3'-oxime	O=Nc1c(-c2c(O)[nH]c3ccccc23)[nH]c2ccccc12	0
Allopurinol	O=c1[nH]cnc2[nH]ncc12	0
Praziquantel	O=C(C1CCCCC1)N1CC(=O)N2CCc3ccccc3C2C1	0
Rutaecarpine	O=c1c2ccccc2nc2n1CCc1c-2[nH]c2ccccc12	0
4-Amino-1,8-naphthalimide	Nc1ccc2c3c(cccc13)C(=O)NC2=O	0
(í€Œ«í‰Œ±)-Thalidomide	O=C1CCC(N2C(=O)c3ccccc3C2=O)C(=O)N1	0
(í€Œ«í‰Œ±)-p-Aminoglutethimide	CCC1(c2ccc(N)cc2)CCC(=O)NC1=O	0
S(-)-Willardiine	NC(Cn1ccc(=O)[nH]c1=O)C(=O)O	0
3-n-Propylxanthine	CCCn1c(=O)[nH]c(=O)c2[nH]cnc21	0
5,5-Diphenylhydantoin	O=C1NC(=O)C(c2ccccc2)(c2ccccc2)N1	0
Alloxazine	O=c1[nH]c(=O)c2nc3ccccc3nc2[nH]1	0
Olprinone hydrochloride	Cc1[nH]c(=O)c(C#N)cc1-c1ccc2nccn2c1	0
Milrinone	Cc1[nH]c(=O)c(C#N)cc1-c1ccncc1	0
6(5H)-Phenanthridinone	O=c1[nH]c2ccccc2c2ccccc12	0
Ropinirole hydrochloride	CCCN(CCC)CCc1cccc2c1CC(=O)N2	0
NS 521 oxalate	CCCCN1CCC(n2c(=O)[nH]c3ccccc32)CC1	0
DNQX	O=c1[nH]c2cc([N+](=O)[O-])c([N+](=O)[O-])cc2[nH]c1=O	0
Pirenzepine dihydrochloride	CN1CCN(CC(=O)N2c3ccccc3C(=O)Nc3cccnc32)CC1	0
Primidone	CCC1(c2ccccc2)C(=O)NCNC1=O	0
SKF 94836	CN=C(NC#N)Nc1ccc(C2=NNC(=O)CC2C)cc1	0
Imazodan	O=C1CCC(c2ccc(-n3ccnc3)cc2)=NN1	0
Mevastatin	CCC(C)C(=O)OC1CCC=C2C=CC(C)C(CCC3CC(O)CC(=O)O3)C21	0
Noscapine hydrchloride	COc1ccc2c(c1OC)C(=O)OC2C1c2c(cc3c(c2OC)OCO3)CCN1C	0
(+)-Hydrastine	COc1ccc2c(c1OC)C(=O)OC2C1c2cc3c(cc2CCN1C)OCO3	0
(-)-Bicuculline methbromide, 1(S), 9(R)	C[N+]1(C)CCc2cc3c(cc2C1C1OC(=O)c2c1ccc1c2OCO1)OCO3	0
2',3'-dideoxycytidine	Nc1ccn(C2CCC(CO)O2)c(=O)n1	0
(+)-cis-Dioxolane iodide	CC1OCC(C[N+](C)(C)C)O1	0
Budesonide	CCCC1OC2CC3C4CCC5=CC(=O)C=CC5(C)C4C(O)CC3(C)C2(C(=O)CO)O1	0
Naloxone benzoylhydrazone	C=CCN1CCC23c4c5ccc(O)c4OC2C(=NNC(=O)c2ccccc2)CCC3(O)C1C5	0
(-)-Scopolamine,n-Butyl-, bromide	CCCC[N+]1(C)C2CC(OC(=O)C(CO)c3ccccc3)CC1C1OC12	0
Taxol	CC(=O)OC1C(=O)C2(C)C(O)CC3OCC3(OC(C)=O)C2C(OC(=O)c2ccccc2)C2(O)CC(OC(=O)C(O)C(NC(=O)c3ccccc3)c3ccccc3)C(C)=C1C2(C)C	0
Naloxone hydrochloride	C=CCN1CCC23c4c5ccc(O)c4OC2C(=O)CCC3(O)C1C5	0
Endothall	O=C(O)C1C2CCC(O2)C1C(=O)O	0
E-64	CC(C)CC(NC(=O)C1OC1C(=O)O)C(=O)NCCCCN=C(N)N	0
5'-N-Methyl carboxamidoadenosine	CNC(=O)C1OC(n2cnc3c(N)ncnc32)C(O)C1O	0
AB-MECA	CNC(=O)C1OC(n2cnc3c(NCc4ccc(N)cc4)ncnc32)C(O)C1O	0
CGS-21680 hydrochloride	CCNC(=O)C1OC(n2cnc3c(N)nc(NCCc4ccc(CCC(=O)O)cc4)nc32)C(O)C1O	0
5'-N-Ethylcarboxamidoadenosine	CCNC(=O)C1OC(n2cnc3c(N)ncnc32)C(O)C1O	0
HE-NECA	CCCCC#Cc1nc(N)c2ncn(C3OC(C(=O)NCC)C(O)C3O)c2n1	0
Idarubicin	CC(=O)C1(O)Cc2c(O)c3c(c(O)c2C(OC2CC(N)C(O)C(C)O2)C1)C(=O)c1ccccc1C3=O	0
(í€Œ«í‰Œ±)-Muscarine chloride	CC1OC(C[N+](C)(C)C)CC1O	0
Calcimycin	CNc1ccc2oc(CC3OC4(CCC3C)OC(C(C)C(=O)c3ccc[nH]3)C(C)CC4C)nc2c1C(=O)O	0
Paromomycin sulfate	NCC1OC(OC2C(CO)OC(OC3C(O)C(N)CC(N)C3OC3OC(CO)C(O)C(O)C3N)C2O)C(N)C(O)C1O	0
3'-Azido-3'-deoxythymidine	Cc1cn(C2CC(N=[N+]=[N-])C(CO)O2)c(=O)[nH]c1=O	0
5-azacytidine	Nc1ncn(C2OC(CO)C(O)C2O)c(=O)n1	0
3-deazaadenosine	Nc1nccc2c1ncn2C1OC(CO)C(O)C1O	0
2-Phenylaminoadenosine	Nc1nc(Nc2ccccc2)nc2c1ncn2C1OC(CO)C(O)C1O	0
Adenosine	Nc1ncnc2c1ncn2C1OC(CO)C(O)C1O	0
R(-)-N6-(2-Phenylisopropyl)adenosine	CC(Cc1ccccc1)Nc1ncnc2c1ncn2C1OC(CO)C(O)C1O	0
(S)-ENBA	OCC1OC(n2cnc3c(NC4CC5CCC4C5)ncnc32)C(O)C1O	0
GR 79236X	OCC1OC(n2cnc3c(NC4CCCC4O)ncnc32)C(O)C1O	0
N6-Methyladenosine	CNc1ncnc2c1ncn2C1OC(CO)C(O)C1O	0
N6-Cyclopentyladenosine	OCC1OC(n2cnc3c(NC4CCCC4)ncnc32)C(O)C1O	0
N6-Cyclohexyladenosine	OCC1OC(n2cnc3c(NC4CCCCC4)ncnc32)C(O)C1O	0
N6-Phenyladenosine	OCC1OC(n2cnc3c(Nc4ccccc4)ncnc32)C(O)C1O	0
Metrifudil	Cc1ccccc1CNc1ncnc2c1ncn2C1OC(CO)C(O)C1O	0
N6-2-(4-Aminophenyl)ethyladenosine	Nc1ccc(CCNc2ncnc3c2ncn3C2OC(CO)C(O)C2O)cc1	0
N6-2-Phenylethyladenosine	OCC1OC(n2cnc3c(NCCc4ccccc4)ncnc32)C(O)C1O	0
Mizoribine	NC(=O)c1ncn(C2OC(CO)C(O)C2O)c1O	0
Naloxonazine dihydrochloride	C=CCN1CCC23c4c5ccc(O)c4OC2C(=NN=C2CCC4(O)C6Cc7ccc(O)c8c7C4(CCN6CC=C)C2O8)CCC3(O)C1C5	0
Amiprilose hydrochloride	CN(C)CCCOC1C(C(O)CO)OC2OC(C)(C)OC21	0
(-)-3-Methoxynaltrexone hydrochloride	COc1ccc2c3c1OC1C(=O)CCC4(O)C(C2)N(CC2CC2)CCC314	0
Cantharidic Acid	CC1(C(=O)O)C2CCC(O2)C1(C)C(=O)O	0
Hispidin	O=c1cc(O)cc(C=Cc2ccc(O)c(O)c2)o1	0
Norcantharidin	O=C1OC(=O)C2C3CCC(O3)C12	0
Cantharidin	CC12C(=O)OC(=O)C1(C)C1CCC2O1	0
Oxaprozin	O=C(O)CCc1nc(-c2ccccc2)c(-c2ccccc2)o1	0
Dantrolene sodium	O=C1CN(N=Cc2ccc(-c3ccc([N+](=O)[O-])cc3)o2)C(=O)N1	0
YC-1	OCc1ccc(-c2nn(Cc3ccccc3)c3ccccc23)o1	0
Dihydroouabain	CC1OC(OC2CC(O)C3(CO)C4C(O)CC5(C)C(C6COC(=O)C6)CCC5(O)C4CCC3(O)C2)C(O)C(O)C1O	0
Etoposide	COc1cc(C2c3cc4c(cc3C(OC3OC5COC(C)OC5C(O)C3O)C3COC(=O)C23)OCO4)cc(OC)c1O	0
Pilocarpine nitrate	CCC1C(=O)OCC1Cc1cncn1C	0
Podophyllotoxin	COc1cc(C2c3cc4c(cc3C(O)C3COC(=O)C23)OCO4)cc(OC)c1OC	0
Daidzein	O=c1c(-c2ccc(O)cc2)coc2cc(O)ccc12	0
Forskolin	C=CC1(C)CC(=O)C2(O)C(C)(O1)C(OC(C)=O)C(O)C1C(C)(C)CCC(O)C12C	0
Beta-Lapachone	CC1(C)CCC2=C(O1)c1ccccc1C(=O)C2=O	0
(í€Œ«í‰Œ±)-PD 128,907 hydrochloride	CCCN1CCOC2c3cc(O)ccc3OCC21	0
Morin	O=c1c(O)c(-c2ccc(O)cc2O)oc2cc(O)cc(O)c12	0
Apigenin	O=c1cc(-c2ccc(O)cc2)oc2cc(O)cc(O)c12	0
Rottlerin	CC(=O)c1c(O)c(C)c(O)c(Cc2c(O)c3c(c(C(=O)C=Cc4ccccc4)c2O)OC(C)(C)C=C3)c1O	0
Daphnetin	O=c1ccc2ccc(O)c(O)c2o1	0
MK-912	CN1CCC2(CCN3CCc4c(oc5ccccc45)C3C2)N(C)C1=O	0
Furegrelate sodium	O=C(O)c1cc2cc(Cc3cccnc3)ccc2o1	0
6-Nitroso-1,2-benzopyrone	O=Nc1ccc2oc(=O)ccc2c1	0
Efaroxan hydrochloride	CCC1(C2=NCCN2)Cc2ccccc2O1	0
CPCCOEt	CCOC(=O)C12CC1C(=NO)c1ccccc1O2	0
PD 98,059	COc1cccc(-c2cc(=O)c3ccccc3o2)c1N	0
Propantheline bromide	CC(C)[N+](C)(CCOC(=O)C1c2ccccc2Oc2ccccc21)C(C)C	0
Imiloxan hydrochloride	CCn1ccnc1CC1COc2ccccc2O1	0
Spiroxatrine	O=C1NCN(c2ccccc2)C12CCN(CC1COc3ccccc3O1)CC2	0
WB-4101 hydrochloride	COc1cccc(OC)c1OCCNCC1COc2ccccc2O1	0
Chelerythrine chloride	COc1ccc2c(c[n+](C)c3c4cc5c(cc4ccc23)OCO5)c1OC	0
GYKI 52466 hydrochloride	CC1=NN=C(c2ccc(N)cc2)c2cc3c(cc2C1)OCO3	0
Oxolinic acid	CCn1cc(C(=O)O)c(=O)c2cc3c(cc21)OCO3	0
Cinoxacin	CCn1nc(C(=O)O)c(=O)c2cc3c(cc21)OCO3	0
RX 821002 hydrochloride	COC1(C2=NCCN2)COc2ccccc2O1	0
S15535	c1ccc2c(c1)CC(N1CCN(c3cccc4c3OCCO4)CC1)C2	0
Sanguinarine chloride	C[n+]1cc2c3c(ccc2c2ccc4cc5c(cc4c21)OCO5)OCO3	0
B-HT 933 dihydrochloride	CCN1CCc2nc(N)oc2CC1	0
Ouabain	CC1OC(OC2CC(O)C3(CO)C4C(O)CC5(C)C(C6=CC(=O)OC6)CCC5(O)C4CCC3(O)C2)C(O)C(O)C1O	0
Hemicholinium-3	C[N+]1(C)CCOC(O)(c2ccc(-c3ccc(C4(O)C[N+](C)(C)CCO4)cc3)cc2)C1	0
(S)-(+)-Camptothecin	CCC1(O)C(=O)OCc2c1cc1n(c2=O)Cc2cc3ccccc3nc2-1	0
Doxepin hydrochloride	CN(C)CCC=C1c2ccccc2COc2ccccc21	0
Terazosin hydrochloride	COc1cc2nc(N3CCN(C(=O)C4CCCO4)CC3)nc(N)c2cc1OC	0
SQ 22536	Nc1ncnc2c1ncn2C1CCCO1	0
Etodolac	CCc1cccc2c3c([nH]c12)C(CC)(CC(=O)O)OCC3	0
Prazosin hydrochloride	COc1cc2nc(N3CCN(C(=O)c4ccco4)CC3)nc(N)c2cc1OC	0
Furafylline	Cc1nc2c([nH]1)c(=O)n(C)c(=O)n2Cc1ccco1	0
PNU-37887A	C1CCC(N=C(NC23CC4CC(CC(C4)C2)C3)N2CCOCC2)CC1	0
Xamoterol hemifumarate	O=C(NCCNCC(O)COc1ccc(O)cc1)N1CCOCC1	0
Molindone hydrochloride	CCc1c(C)[nH]c2c1C(=O)C(CN1CCOCC1)CC2	0
Rilmenidine hemifumarate	C1COC(NC(C2CC2)C2CC2)=N1	0
CX 546	O=C(c1ccc2c(c1)OCCO2)N1CCCCC1	0
(+)-Quisqualic acid	NC(Cn1oc(=O)[nH]c1=O)C(=O)O	0
Molsidomine	CCOC([O-])=Nc1c[n+](N2CCOCC2)no1	0
ODQ	O=c1onc2cnc3ccccc3n12	0
(í€Œ«í‰Œ±)-AMPA hydrobromide	Cc1o[nH]c(=O)c1CC(N)C(=O)O	0
ATPA	CC(C)(C)c1o[nH]c(=O)c1CC(N)C(=O)O	0
(í€Œ«í‰Œ±)-Ibotenic acid	NC(C(=O)O)c1cc(=O)[nH]o1	0
SB 224289 hydrochloride	Cc1nc(-c2ccc(-c3ccc(C(=O)N4CCc5cc6c(cc54)C4(CCN(C)CC4)CO6)cc3)c(C)c2)no1	0
GR 127935 hydrochloride	COc1ccc(NC(=O)c2ccc(-c3ccc(-c4noc(C)n4)cc3C)cc2)cc1N1CCN(C)CC1	0
Bestatin hydrochloride	CC(C)CC(NC(=O)C(O)C(N)Cc1ccccc1)C(=O)O	0
(2S,1'S,2'S)-2-(carboxycyclopropyl)glycine	NC(C(=O)O)C1CC1C(=O)O	0
(í€Œ«í‰Œ±)-cis-Piperidine-2,3-dicarboxylic acid	O=C(O)C1CCCNC1C(=O)O	0
(í€Œ«í‰Œ±)-Nipecotic acid	O=C(O)C1CCCNC1	0
Kainic acid	C=C(C)C1CNC(C(=O)O)C1CC(=O)O	0
Dihydrokainic acid	CC(C)C1CNC(C(=O)O)C1CC(=O)O	0
Ketoprofen	CC(C(=O)O)c1cccc(C(=O)c2ccccc2)c1	0
DL-threo-beta-hydroxyaspartic acid	NC(C(=O)O)C(O)C(=O)O	0
L-allylglycine	C=CCC(N)C(=O)O	0
N^G,N^G-Dimethylarginine hydrochloride	CN(C)C(N)=NCCCC(N)C(=O)O	0
NG-Nitro-L-arginine	NC(=NCCCC(N)C(=O)O)N[N+](=O)[O-]	0
NG-Hydroxy-L-arginine acetate	NC(=NCCCC(N)C(=O)O)NO	0
L-N6-(1-Iminoethyl)lysine hydrochloride	CC(N)=NCCCCC(N)C(=O)O	0
S-(+)-PD 123177 trifluoroacetate salt hydrate	Cc1cc(Cn2cnc3c2CC(C(=O)O)N(C(=O)C(c2ccccc2)c2ccccc2)C3)ccc1N	0
N-Succinyl-L-proline	O=C(O)CCC(=O)N1CCCC1C(=O)O	0
Trans-Azetidine-2,4-dicarboxylic acid	O=C(O)C1CC(C(=O)O)N1	0
L-azetidine-2-carboxylic acid	O=C(O)C1CCN1	0
Retinoic acid	CC(C=CC1=C(C)CCCC1(C)C)=CC=CC(C)=CC(=O)O	0
Sodium Oxamate	NC(=O)C(=O)O	0
CR 2945	Cc1cc(C)c(NC(=O)CC(CC(=O)O)c2cccc3ccccc23)c(C(=O)N2CCC3(CCCC3)CC2)c1	0
N-Methyl-D-aspartic acid	CNC(CC(=O)O)C(=O)O	0
(-)-Perillic acid	C=C(C)C1CC=C(C(=O)O)CC1	0
Trans-(í€Œ«í‰Œ±)-ACPD	NC1(C(=O)O)CCC(C(=O)O)C1	0
AIDA	NC1(C(=O)O)CCc2cc(C(=O)O)ccc21	0
5-Nitro-2-(3-phenylpropylamino)benzoic acid	O=C(O)c1cc([N+](=O)[O-])ccc1NCCCc1ccccc1	0
AC-55649	CCCCCCCCc1ccc(-c2ccc(C(=O)O)cc2)cc1	0
TTNPB	CC(=Cc1ccc(C(=O)O)cc1)c1ccc2c(c1)C(C)(C)CCC2(C)C	0
(í€Œ«í‰Œ±)-alpha-Methyl-4-carboxyphenylglycine	CC(N)(C(=O)O)c1ccc(C(=O)O)cc1	0
Phthalamoyl-L-glutamic acid trisodium	O=C(O)CCC(NC(=O)c1ccccc1C(=O)O)C(=O)O	0
N-Phenylanthranilic acid	O=C(O)c1ccccc1Nc1ccccc1	0
Quinolinic acid	O=C(O)c1cccnc1C(=O)O	0
Isonipecotic acid	O=C(O)C1CCNCC1	0
Fusaric acid	CCCCc1ccc(C(=O)O)nc1	0
Alpha-Guanidinoglutaric acid	NC(N)=NC(CCC(=O)O)C(=O)O	0
Methotrexate	CN(Cc1cnc2nc(N)nc(N)c2n1)c1ccc(C(=O)NC(CCC(=O)O)C(=O)O)cc1	0
Aminopterin	Nc1nc(N)c2nc(CNc3ccc(C(=O)NC(CCC(=O)O)C(=O)O)cc3)cnc2n1	0
CR 2249	CC1(C)CCC(NC(=O)C(N)CCC(=O)O)CC1	0
Gamma-Acetylinic GABA	C#CC(N)CCC(=O)O	0
(í€Œ«í‰Œ±)-gamma-Vinyl GABA	C=CC(N)CCC(=O)O	0
Proglumide	CCCN(CCC)C(=O)C(CCC(=O)O)NC(=O)c1ccccc1	0
3-Nitropropionic acid	O=C(O)CC[N+](=O)[O-]	0
Gabapentin	NCC1(CC(=O)O)CCCCC1	0
L-2-aminoadipic acid	NC(CCCC(=O)O)C(=O)O	0
5-hydroxydecanoic acid sodium	CCCCCC(O)CCCC(=O)O	0
7,7-Dimethyl-(5Z,8Z)-eicosadienoic acid	CCCCCCCCCCCC=CC(C)(C)C=CCCCC(=O)O	0
Azelaic acid	O=C(O)CCCCCCCC(=O)O	0
6-Aminohexanoic acid	NCCCCCC(=O)O	0
GABA	NCCCC(=O)O	0
Diethylenetriaminepentaacetic acid	O=C(O)CN(CCN(CC(=O)O)CC(=O)O)CCN(CC(=O)O)CC(=O)O	0
N-arachidonylglycine	CCCCCC=CCC=CCC=CCC=CCCCC(=O)NCC(=O)O	0
Fexofenadine hydrochloride	CC(C)(C(=O)O)c1ccc(C(O)CCCN2CCC(C(O)(c3ccccc3)c3ccccc3)CC2)cc1	0
Terfenadine	CC(C)(C)c1ccc(C(O)CCCN2CCC(C(O)(c3ccccc3)c3ccccc3)CC2)cc1	0
Tropicamide	CCN(Cc1ccncc1)C(=O)C(CO)c1ccccc1	0
Actinonin	CCCCCC(CC(=O)NO)C(=O)NC(C(=O)N1CCCC1CO)C(C)C	0
Sphingosine	CCCCCCCCCCCCCC=CC(O)C(N)CO	0
DL-erythro-Dihydrosphingosine	CCCCCCCCCCCCCCCC(O)C(N)CO	0
Methysergide maleate	CCC(CO)NC(=O)C1C=C2c3cccc4c3c(cn4C)CC2N(C)C1	0
Roscovitine	CCC(CO)Nc1nc(NCc2ccccc2)c2ncn(C(C)C)c2n1	0
Cortisone	CC12CCC(=O)C=C1CCC1C2C(=O)CC2(C)C1CCC2(O)C(=O)CO	0
Hydrocortisone	CC12CCC(=O)C=C1CCC1C2C(O)CC2(C)C1CCC2(O)C(=O)CO	0
Hydrocortisone 21-hemisuccinate sodium	CC12CCC(=O)C=C1CCC1C2C(O)CC2(C)C1CCC2(O)C(=O)COC(=O)CCC(=O)O	0
17alpha-hydroxyprogesterone	CC(=O)C1(O)CCC2C3CCC4=CC(=O)CCC4(C)C3CCC21C	0
Cortisone 21-acetate	CC(=O)OCC(=O)C1(O)CCC2C3CCC4=CC(=O)CCC4(C)C3C(=O)CC21C	0
Mifepristone	CC#CC1(O)CCC2C3CCC4=CC(=O)CCC4=C3C(c3ccc(N(C)C)cc3)CC21C	0
WIN 62,577	C#CC1(O)CCC2C3CCC4=Cc5nc6nc7ccccc7n6cc5CC4(C)C3CCC21C	0
(í€Œ«í‰Œ±)-Butaclamol hydrochloride	CC(C)(C)C1(O)CCN2CC3c4ccccc4CCc4cccc(c43)C2C1	0
4-Androsten-4-ol-3,17-dione	CC12CCC3C(CCC4=C(O)C(=O)CCC43C)C1CCC2=O	0
Karakoline	CCN1CC2(C)CCC(O)C34C5CC6C(OC)CC(O)(C(CC23)C14)C5C6O	0
Apomorphine hydrochloride hemihydrate	CN1CCc2cccc3c2C1Cc1ccc(O)c(O)c1-3	0
R(-)-Propylnorapomorphine hydrochloride	CCCN1CCc2cccc3c2C1Cc1ccc(O)c(O)c1-3	0
3,5-Dinitrocatechol	O=[N+]([O-])c1cc(O)c(O)c([N+](=O)[O-])c1	0
Oxymetazoline hydrochloride	Cc1cc(C(C)(C)C)c(O)c(C)c1CC1=NCCN1	0
Tyrphostin A9	CC(C)(C)c1cc(C=C(C#N)C#N)cc(C(C)(C)C)c1O	0
CGP-13501	CC(C)(C=O)Cc1cc(C(C)(C)C)c(O)c(C(C)(C)C)c1	0
CGP-7930	CC(C)(CO)Cc1cc(C(C)(C)C)c(O)c(C(C)(C)C)c1	0
Propofol	CC(C)c1cccc(C(C)C)c1O	0
Tyrphostin 51	N#CC(=Cc1cc(O)c(O)c(O)c1)C(N)=C(C#N)C#N	0
Tyrphostin 25	N#CC(C#N)=Cc1cc(O)c(O)c(O)c1	0
Mitoxantrone	O=C1c2c(O)ccc(O)c2C(=O)c2c(NCCNCCO)ccc(NCCNCCO)c21	0
1,5-Isoquinolinediol	O=c1[nH]ccc2c(O)cccc12	0
(í€Œ«í‰Œ±)-PPHT hydrochloride	CCCN(CCc1ccccc1)C1CCc2c(O)cccc2C1	0
Edrophonium chloride	CC[N+](C)(C)c1cccc(O)c1	0
(S)-3,5-Dihydroxyphenylglycine	NC(C(=O)O)c1cc(O)cc(O)c1	0
Terbutaline hemisulfate	CC(C)(C)NCC(O)c1cc(O)cc(O)c1	0
Metaproterenol hemisulfate	CC(C)NCC(O)c1cc(O)cc(O)c1	0
S(-)-3PPP hydrochloride	CCCN1CCCC(c2cccc(O)c2)C1	0
Phenylephrine hydrochloride	CNCC(O)c1cccc(O)c1	0
CP55940	CCCCCCC(C)(C)c1ccc(C2CC(O)CCC2CCCO)c(O)c1	0
Tyrphostin AG 126	N#CC(C#N)=Cc1ccc([N+](=O)[O-])c(O)c1	0
(í€Œ«í‰Œ±)-Norepinephrine (+)bitartrate	NCC(O)c1ccc(O)c(O)c1	0
(-)-alpha-Methylnorepinephrine	CC(N)C(O)c1ccc(O)c(O)c1	0
Isotharine mesylate	CCC(NC(C)C)C(O)c1ccc(O)c(O)c1	0
Tyrphostin AG 835	CC(NC(=O)C(C#N)=Cc1ccc(O)c(O)c1)c1ccccc1	0
Tyrphostin AG 528	N#CC(=Cc1ccc(O)c(O)c1)C(=O)N1CCc2ccccc21	0
Tyrphostin AG 494	N#CC(=Cc1ccc(O)c(O)c1)C(=O)Nc1ccccc1	0
Tyrphostin AG 490	N#CC(=Cc1ccc(O)c(O)c1)C(=O)NCc1ccccc1	0
Tyrphostin AG 698	N#CC(=Cc1ccc(O)c(O)c1)C(=O)NCCc1ccccc1	0
Tyrphostin AG 555	N#CC(=Cc1ccc(O)c(O)c1)C(=O)NCCCc1ccccc1	0
Tyrphostin AG 537	N#CC(=Cc1ccc(O)c(O)c1)C(=O)NCCCNC(=O)C(C#N)=Cc1ccc(O)c(O)c1	0
Tyrphostin AG 808	N#CC(=Cc1c[nH]c2ccccc12)C(=O)c1ccc(O)c(O)c1	0
Tyrphostin AG 538	N#CC(=Cc1ccc(O)c(O)c1)C(=O)c1ccc(O)c(O)c1	0
L-alpha-Methyl DOPA	CC(N)(Cc1ccc(O)c(O)c1)C(=O)O	0
L-3,4-Dihydroxyphenylalanine	NC(Cc1ccc(O)c(O)c1)C(=O)O	0
L-3,4-Dihydroxyphenylalanine methyl ester	COC(=O)C(N)Cc1ccc(O)c(O)c1	0
Tyrphostin 23	N#CC(C#N)=Cc1ccc(O)c(O)c1	0
S-(-)-Carbidopa	CC(Cc1ccc(O)c(O)c1)(NN)C(=O)O	0
3,4-Dihydroxyphenylacetic acid	O=C(O)Cc1ccc(O)c(O)c1	0
Dobutamine hydrochloride	CC(CCc1ccc(O)cc1)NCCc1ccc(O)c(O)c1	0
N-Methyldopamine hydrochloride	CNCCc1ccc(O)c(O)c1	0
N-Acetyldopamine monohydrate	CC(=O)NCCc1ccc(O)c(O)c1	0
N-Oleoyldopamine	CCCCCCCCC=CCCCCCCCC(=O)NCCc1ccc(O)c(O)c1	0
6-Hydroxy-DL-DOPA	NC(Cc1cc(O)c(O)cc1O)C(=O)O	0
Phloretin	O=C(CCc1ccc(O)cc1)c1c(O)cc(O)cc1O	0
Isoliquiritigenin	O=C(C=Cc1ccc(O)cc1)c1ccc(O)cc1O	0
2-Methyl-5-hydroxytryptamine maleate	Cc1[nH]c2ccc(O)cc2c1CCN	0
5-Hydroxy-L-tryptophan	NC(Cc1c[nH]c2ccc(O)cc12)C(=O)O	0
alpha-Methyl-5-hydroxytryptamine maleate	CC(N)Cc1c[nH]c2ccc(O)cc12	0
BRL 54443 maleate	CN1CCC(c2c[nH]c3ccc(O)cc23)CC1	0
5-Hydroxyindolacetic acid	O=C(O)Cc1c[nH]c2ccc(O)cc12	0
N-Acetyl-5-hydroxytryptamine	CC(=O)NCCc1c[nH]c2ccc(O)cc12	0
N-omega-Methyl-5-hydroxytryptamine oxalate salt	CNCCc1c[nH]c2ccc(O)cc12	0
(í€Œ«í‰Œ±)-N-Allylnormetazocine hydrochloride	C=CCN1CCC2(C)c3cc(O)ccc3CC1C2C	0
(+)-Cyclazocine	CC1C2Cc3ccc(O)cc3C1(C)CCN2CC1CC1	0
(í€Œ«í‰Œ±)-SKF 38393, N-allyl-, hydrobromide	C=CCN1CCc2cc(O)c(O)cc2C(c2ccccc2)C1	0
(-)-Eseroline fumarate	CN1CCC2(C)c3cc(O)ccc3N(C)C12	0
Dextrorphan D-tartrate	CN1CCC23CCCCC2C1Cc1ccc(O)cc13	0
Levallorphan tartrate	C=CCN1CCC23CCCCC2C1Cc1ccc(O)cc13	0
Estrone	CC12CCC3c4ccc(O)cc4CCC3C1CCC2=O	0
Ro 25-6981 hydrochloride	CC(CN1CCC(Cc2ccccc2)CC1)C(O)c1ccc(O)cc1	0
Nylidrin hydrochloride	CC(CCc1ccccc1)NC(C)C(O)c1ccc(O)cc1	0
Ifenprodil tartrate	CC(C(O)c1ccc(O)cc1)N1CCC(Cc2ccccc2)CC1	0
(í€Œ«í‰Œ±)-Synephrine	CNCC(O)c1ccc(O)cc1	0
Tyrphostin AG 112	N#CC(=Cc1ccc(O)cc1)C(N)=C(C#N)C#N	0
4-Hydroxybenzhydrazide	NNC(=O)c1ccc(O)cc1	0
1,3,5-tris(4-hydroxyphenyl)-4-propyl-1H-pyrazole	CCCc1c(-c2ccc(O)cc2)nn(-c2ccc(O)cc2)c1-c1ccc(O)cc1	0
DL-alpha-Methyl-p-tyrosine	CC(N)(Cc1ccc(O)cc1)C(=O)O	0
Alpha-Methyl-DL-tyrosine methyl ester hydrochloride	COC(=O)C(C)(N)Cc1ccc(O)cc1	0
Ritodrine hydrochloride	CC(NCCc1ccc(O)cc1)C(O)c1ccc(O)cc1	0
Labetalol hydrochloride	CC(CCc1ccccc1)NCC(O)c1ccc(O)c(C(N)=O)c1	0
Aurintricarboxylic acid	O=C(O)C1=CC(=C(c2ccc(O)c(C(=O)O)c2)c2ccc(O)c(C(=O)O)c2)C=CC1=O	0
Salbutamol	CC(C)(C)NCC(O)c1ccc(O)c(CO)c1	0
Retinoic acid p-hydroxyanilide	CC(C=CC1=C(C)CCCC1(C)C)=CC=CC(C)=CC(=O)Nc1ccc(O)cc1	0
Hydroquinone	Oc1ccc(O)cc1	0
Icilin	O=C1NC(c2cccc([N+](=O)[O-])c2)=CCN1c1ccccc1O	0
Pyrocatechol	Oc1ccccc1O	0
Choline bromide	C[N+](C)(C)CCO	0
U-75302	CCCCCC=CCC(O)C=Cc1cccc(CC(O)CCCCO)n1	0
Dipyridamole	OCCN(CCO)c1nc(N2CCCCC2)c2nc(N(CCO)CCO)nc(N3CCCCC3)c2n1	0
N-Oleoylethanolamine	CCCCCCCCC=CCCCCCCCC(=O)NCCO	0
Palmitoylethanolamide	CCCCCCCCCCCCCCCC(=O)NCCO	0
Olomoucine	Cn1cnc2c(NCc3ccccc3)nc(NCCO)nc21	0
Minoxidil	N=c1nc(N2CCCCC2)cc(N)n1O	0
TPMPA	CP(=O)(O)C1=CCNCC1	0
SKF 97541 hydrochloride	CP(=O)(O)CCCN	0
Phosphomycin disodium	CC1OC1P(=O)(O)O	0
(í€Œ«í‰Œ±)-2-Amino-3-phosphonopropionic acid	NC(CP(=O)(O)O)C(=O)O	0
Phosphonoacetic acid	O=C(O)CP(=O)(O)O	0
(í€Œ«í‰Œ±)-2-Amino-4-phosphonobutyric acid	NC(CCP(=O)(O)O)C(=O)O	0
Phenylbenzene-omega-phosphono-alpha-amino acid	NC(Cc1cccc(-c2ccccc2CP(=O)(O)O)c1)C(=O)O	0
(S)-MAP4 hydrochloride	CC(C)(CCP(=O)(O)O)C(=O)O	0
(í€Œ«í‰Œ±)-2-Amino-5-phosphonopentanoic acid	NC(CCCP(=O)(O)O)C(=O)O	0
(í€Œ«í‰Œ±)-2-Amino-7-phosphonoheptanoic acid	NC(CCCCCP(=O)(O)O)C(=O)O	0
3-Aminopropylphosphonic acid	NCCCP(=O)(O)O	0
(í€Œ«í‰Œ±)-CPP	O=C(O)C1CN(CCCP(=O)(O)O)CCN1	0
ATPO	CC(C)(C)c1onc(OCP(=O)(O)O)c1CC(N)C(=O)O	0
MRS 2179	CNc1ncnc2c1ncn2C1CC(OP(=O)(O)O)C(COP(=O)(O)O)O1	0
Phosphoramidon disodium	CC(C)CC(NP(=O)(O)OC1OC(C)C(O)C(O)C1O)C(=O)NC(Cc1c[nH]c2ccccc12)C(=O)O	0
O-Phospho-L-serine	NC(COP(=O)(O)O)C(=O)O	0
NADPH tetrasodium	NC(=O)C1=CN(C2OC(COP(=O)(O)OP(=O)(O)OCC3OC(n4cnc5c(N)ncnc54)C(OP(=O)(O)O)C3O)C(O)C2O)C=CC1	0
Citicoline sodium	C[N+](C)(C)CCOP(=O)(O)OP(=O)([O-])OCC1OC(n2ccc(N)nc2=O)C(O)C1O	0
Uridine 5'-diphosphate sodium	O=c1ccn(C2OC(COP(=O)(O)OP(=O)(O)O)C(O)C2O)c(=O)[nH]1	0
Alpha,beta-Methylene adenosine 5'-triphosphate dilithium	Nc1ncnc2c1ncn2C1OC(COP(=O)(O)CP(=O)(O)OP(=O)(O)O)C(O)C1O	0
P1,P4-Di(adenosine-5')tetraphosphate triammonium	Nc1ncnc2c1ncn2C1OC(COP(=O)(O)OP(=O)(O)OP(=O)(O)OP(=O)(O)OCC2OC(n3cnc4c(N)ncnc43)C(O)C2O)C(O)C1O	0
ET-18-OCH3	CCCCCCCCCCCCCCCCCCOCC(COP(=O)([O-])OCC[N+](C)(C)C)OC	0
Rac-2-Ethoxy-3-hexadecanamido-1-propylphosphocholine	CCCCCCCCCCCCCCCC(=O)NCC(COP(=O)([O-])OCC[N+](C)(C)C)OCC	0
Rac-2-Ethoxy-3-octadecanamido-1-propylphosphocholine	CCCCCCCCCCCCCCCCCC(=O)NCC(COP(=O)([O-])OCC[N+](C)(C)C)OCC	0
MRS 2159	Cc1nc(N=Nc2ccc(C(=O)O)cc2)c(COP(=O)(O)O)c(C=O)c1O	0
Tetraisopropyl pyrophosphoramide	CC(C)NP(=O)(NC(C)C)OP(=O)(NC(C)C)NC(C)C	0
Adenosine 3',5'-cyclic monophosphate	Nc1ncnc2c1ncn2C1OC2COP(=O)(O)OC2C1O	0
U0126	N#CC(=C(N)Sc1ccccc1N)C(C#N)=C(N)Sc1ccccc1N	0
S-Methyl-L-thiocitrulline acetate	CSC(N)=NCCCC(N)C(=O)O	0
Bay 11-7085	CC(C)(C)c1ccc(S(=O)(=O)C=CC#N)cc1	0
Tiapride hydrochloride	CCN(CC)CCNC(=O)c1cc(S(C)(=O)=O)ccc1OC	0
Sulindac sulfone	CC1=C(CC(=O)O)c2cc(F)ccc2C1=Cc1ccc(S(C)(=O)=O)cc1	0
L-368,899	Cc1ccccc1N1CCN(S(=O)(=O)CC23CCC(CC2NC(=O)C(N)CCS(C)(=O)=O)C3(C)C)CC1	0
SU 6656	CN(C)S(=O)(=O)c1ccc2c(c1)C(=Cc1cc3c([nH]1)CCCC3)C(=O)N2	0
Pifithrin-mu	NS(=O)(=O)C#Cc1ccccc1	0
NBQX disodium	NS(=O)(=O)c1cccc2c1c([N+](=O)[O-])cc1[nH]c(=O)c(=O)[nH]c12	0
Bumetanide	CCCCNc1cc(C(=O)O)cc(S(N)(=O)=O)c1Oc1ccccc1	0
Mesulergine hydrochloride	CN1CC(NS(=O)(=O)N(C)C)CC2c3cccc4c3c(cn4C)CC21	0
1-(5-Isoquinolinylsulfonyl)-3-methylpiperazine dihydrochloride	CC1CN(S(=O)(=O)c2cccc3cnccc23)CCN1	0
SB 269970 hydrochloride	CC1CCN(CCC2CCCN2S(=O)(=O)c2cccc(O)c2)CC1	0
1-(5-Isoquinolinylsulfonyl)-2-methylpiperazine dihydrochloride	CC1CNCCN1S(=O)(=O)c1cccc2cnccc12	0
HA-100	O=S(=O)(c1cccc2cnccc12)N1CCNCC1	0
Acetohexamide	CC(=O)c1ccc(S(=O)(=O)NC(=O)NC2CCCCC2)cc1	0
Glipizide	Cc1cnc(C(=O)NCCc2ccc(S(=O)(=O)NC(=O)NC3CCCCC3)cc2)cn1	0
Tolbutamide	CCCCNC(=O)NS(=O)(=O)c1ccc(C)cc1	0
Tolazamide	Cc1ccc(S(=O)(=O)NC(=O)NN2CCCCCC2)cc1	0
A-315456	CCS(=O)(=O)Nc1cccc(C(=C2CCCCC2)c2cnc[nH]2)c1	0
Amsacrine hydrochloride	COc1cc(NS(C)(=O)=O)ccc1Nc1c2ccccc2nc2ccccc12	0
Nimesulide	CS(=O)(=O)Nc1ccc([N+](=O)[O-])cc1Oc1ccccc1	0
(í€Œ«í‰Œ±)-Sotalol hydrochloride	CC(C)NCC(O)c1ccc(NS(C)(=O)=O)cc1	0
Sulfaphenazole	Nc1ccc(S(=O)(=O)Nc2ccnn2-c2ccccc2)cc1	0
Ro 04-6790 dihydrochloride	CNc1cc(NS(=O)(=O)c2ccc(N)cc2)nc(NC)n1	0
GR 113808	Cn1cc(C(=O)OCC2CCN(CCNS(C)(=O)=O)CC2)c2ccccc21	0
GR 125487 sulfamate salt	COc1[nH]c2ccc(F)cc2c1C(=O)OCC1CCN(CCNS(C)(=O)=O)CC1	0
H-8 dihydrochloride	CNCCNS(=O)(=O)c1cccc2cnccc12	0
Sulindac	CC1=C(CC(=O)O)c2cc(F)ccc2C1=Cc1ccc([S+](C)[O-])cc1	0
Lansoprazole	Cc1c(OCC(F)(F)F)ccnc1C[S+]([O-])c1nc2ccccc2[nH]1	0
Fulvestrant	CC12CCC3c4ccc(O)cc4CC(CCCCCCCCC[S+]([O-])CCCC(F)(F)C(F)(F)F)C3C1CCC2O	0
Spironolactone	CC(=O)SC1CC2=CC(=O)CCC2(C)C2CCC3(C)C(CCC34CCC(=O)O4)C12	0
Acetylthiocholine chloride	CC(=O)SCC[N+](C)(C)C	0
MRS 1523	CCCOC(=O)c1c(-c2ccccc2)nc(CC)c(C(=O)SCC)c1CCC	0
GW7647	CC(C)(Sc1ccc(CCN(CCCCC2CCCCC2)C(=O)NC2CCCCC2)cc1)C(=O)O	0
S-Methylisothiourea hemisulfate	CSC(=N)N	0
Enoximone	CSc1ccc(C(=O)c2[nH]c(=O)[nH]c2C)cc1	0
2-Methylthioadenosine diphosphate trisodium	CSc1nc(N)c2ncn(C3OC(COP(=O)(O)OP(=O)(O)O)C(O)C3O)c2n1	0
2-Methylthioadenosine triphosphate tetrasodium	CSc1nc(N)c2ncn(C3OC(COP(=O)(O)OP(=O)(O)OP(=O)(O)O)C(O)C3O)c2n1	0
Farnesylthiosalicylic acid	CC(C)=CCCC(C)=CCCC(C)=CCSc1ccccc1C(=O)O	0
BU99006	N#CSc1ccc2oc(C3=NCCN3)cc2c1	0
Azathioprine	Cn1cnc([N+](=O)[O-])c1Sc1ncnc2nc[nH]c12	0
S-(p-Azidophenacyl)glutathione	[N-]=[N+]=Nc1ccc(C(=O)CSCC(NC(=O)CCC(N)C(=O)O)C(=O)NCC(=O)O)cc1	0
S-(4-Nitrobenzyl)-6-thioguanosine	Nc1nc(SCc2ccc([N+](=O)[O-])cc2)c2ncn(C3OC(CO)C(O)C3O)c2n1	0
S-(4-Nitrobenzyl)-6-thioinosine	O=[N+]([O-])c1ccc(CSc2ncnc3c2ncn3C2OC(CO)C(O)C2O)cc1	0
Cimetidine	CN=C(NC#N)NCCSCc1nc[nH]c1C	0
Ranitidine hydrochloride	CNC(=C[N+](=O)[O-])NCCSCc1ccc(CN(C)C)o1	0
Tetradecylthioacetic acid	CCCCCCCCCCCCCCSCC(=O)O	0
SKF 91488 dihydrochloride	CN(C)CCCCSC(=N)N	0
2,6-Difluoro-4-[2-(phenylsulfonylamino)ethylthio]phenoxyacetamide	NC(=O)COc1c(F)cc(SCCNS(=O)(=O)c2ccccc2)cc1F	0
NSC 95397	O=C1C(SCCO)=C(SCCO)C(=O)c2ccccc21	0
FSCPX	CCCn1c(=O)c2[nH]c(C3CCCC3)nc2n(CCCOC(=O)c2ccc(S(=O)(=O)F)cc2)c1=O	0
S-Nitroso-N-acetylpenicillamine	CC(=O)NC(C(=O)O)C(C)(C)SN=O	0
S-Nitrosoglutathione	NC(CCC(=O)NC(CSN=O)C(=O)NCC(=O)O)C(=O)O	0
Suramin hexasodium	Cc1ccc(C(=O)Nc2ccc(S(=O)(=O)O)c3cc(S(=O)(=O)O)cc(S(=O)(=O)O)c23)cc1NC(=O)c1cccc(NC(=O)Nc2cccc(C(=O)Nc3cc(C(=O)Nc4ccc(S(=O)(=O)O)c5cc(S(=O)(=O)O)cc(S(=O)(=O)O)c45)ccc3C)c2)c1	0
NF 023	O=C(Nc1cccc(C(=O)Nc2ccc(S(=O)(=O)O)c3cc(S(=O)(=O)O)cc(S(=O)(=O)O)c23)c1)Nc1cccc(C(=O)Nc2ccc(S(=O)(=O)O)c3cc(S(=O)(=O)O)cc(S(=O)(=O)O)c23)c1	0
PPADS	Cc1nc(N=Nc2ccc(S(=O)(=O)O)cc2S(=O)(=O)O)c(COP(=O)(O)O)c(C=O)c1O	0
8-(p-Sulfophenyl)theophylline	Cn1c(=O)c2[nH]c(-c3ccc(S(=O)(=O)O)cc3)nc2n(C)c1=O	0
1,3-Dipropyl-8-p-sulfophenylxanthine	CCCn1c(=O)c2[nH]c(-c3ccc(S(=O)(=O)O)cc3)nc2n(CCC)c1=O	0
1-Allyl-3,7-dimethyl-8-p-sulfophenylxanthine	C=CCn1c(=O)c2c(nc(-c3ccc(S(=O)(=O)O)cc3)n2C)n(C)c1=O	0
Piperidine-4-sulphonic acid	O=S(=O)(O)C1CCNCC1	0
3-Amino-1-propanesulfonic acid sodium	NCCCS(=O)(=O)O	0
Sodium Taurocholate	CC(CCC(=O)NCCS(=O)(=O)O)C1CCC2C3C(O)CC4CC(O)CCC4(C)C3CC(O)C12C	0
gamma-D-Glutamylaminomethylsulfonic acid	NC(CCC(=O)NCS(=O)(=O)O)C(=O)O	0
L-Cysteinesulfinic Acid	NC(C[S+]([O-])O)C(=O)O	0
Hypotaurine	NCC[S+]([O-])O	0
Dehydroisoandrosterone 3-sulfate sodium	CC12CCC3C(CC=C4CC(OS(=O)(=O)O)CCC43C)C1CCC2=O	0
MHPG sulfate potassium	COc1cc(C(O)CO)ccc1OS(=O)(=O)O	0
Amifostine	NCCCNCCSP(=O)(O)O	0
Tetraethylthiuram disulfide	CCN(CC)C(=S)SSC(=S)N(CC)CC	0
L-Leucinethiol, oxidized dihydrochloride	CC(C)CC(N)CSSCC(N)CC(C)C	0
TG003	CCN1C(=CC(C)=O)Sc2ccc(OC)cc21	0
Tyrphostin 47	N#CC(=Cc1ccc(O)c(O)c1)C(N)=S	0
Tyrphostin AG 879	CC(C)(C)c1cc(C=C(C#N)C(N)=S)cc(C(C)(C)C)c1O	0
Thio-NADP sodium	NC(=S)c1ccc[n+](C2OC(COP(=O)(O)OP(=O)(O)OCC3OC(n4cnc5c(N)ncnc54)C(OP(=O)([O-])O)C3O)C(O)C2O)c1	0
Thiocitrulline	NC(=S)NCCCC(N)C(=O)O	0
1-(4-Hydroxybenzyl)imidazole-2-thiol	Oc1ccc(Cn2cc[nH]c2=S)cc1	0
Diacylglycerol Kinase Inhibitor II	O=c1c2ccccc2[nH]c(=S)n1CCN1CCC(=C(c2ccc(F)cc2)c2ccc(F)cc2)CC1	0
Piroxicam	CN1C(C(=O)Nc2ccccn2)=C(O)c2ccccc2S1(=O)=O	0
(í€Œ«í‰Œ±)-AMT hydrochloride	CC1CCN=C(N)S1	0
Cefmetazole sodium	COC1(NC(=O)CSCC#N)C(=O)N2C(C(=O)O)=C(CSc3nnnn3C)CSC21	0
Cephradine	CC1=C(C(=O)O)N2C(=O)C(NC(=O)C(N)C3=CCC=CC3)C2SC1	0
Cephalexin hydrate	CC1=C(C(=O)O)N2C(=O)C(NC(=O)C(N)c3ccccc3)C2SC1	0
Cephalosporin C zinc salt	CC(=O)OCC1=C(C(=O)O)N2C(=O)C(NC(=O)CCCC(N)C(=O)O)C2SC1	0
Cephapirin sodium	CC(=O)OCC1=C(C(=O)O)N2C(=O)C(NC(=O)CSc3ccncc3)C2SC1	0
AF267B	CCC1SC2(CCN(C)CC2)NC1=O	0
Cefsulodin sodium salt hydrate	NC(=O)c1cc[n+](CC2=C(C(=O)O)N3C(=O)C(NC(=O)C(c4ccccc4)S(=O)(=O)[O-])C3SC2)cc1	0
Thiolactomycin	C=CC(C)=CC1(C)SC(=O)C(C)=C1O	0
Meloxicam sodium	Cc1cnc(NC(=O)C2=C(O)c3ccccc3S(=O)(=O)N2C)s1	0
Acetazolamide	CC(=O)Nc1nnc(S(N)(=O)=O)s1	0
Cefazolin sodium	Cc1nnc(SCC2=C(C(=O)O)N3C(=O)C(NC(=O)Cn4cnnn4)C3SC2)s1	0
L-162,313	CCCCOC(=O)NS(=O)(=O)c1sc(CC(C)C)cc1-c1ccc(Cn2c(CC)nc3c(C)cc(C)nc32)cc1	0
OXA-22 iodide	CC1OC(C[N+](C)(C)C)CS1	0
Benoxathian hydrochloride	COc1cccc(OC)c1OCCNCC1CSc2ccccc2O1	0
Ritanserin	Cc1nc2sccn2c(=O)c1CCN1CCC(=C(c2ccc(F)cc2)c2ccc(F)cc2)CC1	0
AC-93253 iodide	CC[n+]1c(C=CC=C2N(C)c3ccccc3C2(C)C)sc2ccccc21	0
Thiothixene hydrochloride	CN1CCN(CCC=C2c3ccccc3Sc3ccc(S(=O)(=O)N(C)C)cc32)CC1	0
Ketotifen fumarate	CN1CCC(=C2c3ccccc3CC(=O)c3sccc32)CC1	0
Benazoline oxalate	Cc1sc2ccccc2c1CC1=NCCN1	0
Triflupromazine hydrochloride	CN(C)CCCN1c2ccccc2Sc2ccc(C(F)(F)F)cc21	0
Promazine hydrochloride	CN(C)CCCN1c2ccccc2Sc2ccccc21	0
Trifluoperazine dihydrochloride	CN1CCN(CCCN2c3ccccc3Sc3ccc(C(F)(F)F)cc32)CC1	0
Diltiazem hydrochloride	COc1ccc(C2Sc3ccccc3N(CCN(C)C)C(=O)C2OC(C)=O)cc1	0
Fiduxosin hydrochloride	COc1cccc2c1C1CN(CCCCn3c(=O)[nH]c4c(sc5ncc(-c6ccccc6)nc54)c3=O)CC1CO2	0
SB 205384	CC#CCOC(=O)c1c(C)nc2sc3c(c2c1N)CCC(O)C3	0
Riluzole	Nc1nc2ccc(OC(F)(F)F)cc2s1	0
Cefotaxime sodium	CON=C(C(=O)NC1C(=O)N2C(C(=O)O)=C(COC(C)=O)CSC12)c1csc(N)n1	0
Ceftriaxone sodium	CON=C(C(=O)NC1C(=O)N2C(C(=O)O)=C(CSc3nc(=O)c(=O)[nH]n3C)CSC12)c1csc(N)n1	0
Telenzepine dihydrochloride	Cc1scc2c1N(C(=O)CN1CCN(C)CC1)c1ccccc1NC2=O	0
Nocodazole	COC(=O)Nc1nc2ccc(C(=O)c3cccs3)cc2[nH]1	0
Cephalothin sodium	CC(=O)OCC1=C(C(=O)O)N2C(=O)C(NC(=O)Cc3cccs3)C2SC1	0
Methapyrilene hydrochloride	CN(C)CCN(Cc1cccs1)c1ccccn1	0
BW 723C86	CC(N)Cc1c[nH]c2ccc(OCc3cccs3)cc12	0
Xylazine hydrochloride	Cc1cccc(C)c1NC1=NCCCS1	0
1-Phenyl-3-(2-thiazolyl)-2-thiourea	S=C(Nc1ccccc1)Nc1nccs1	0
SB 204741	Cc1cc(NC(=O)Nc2ccc3c(ccn3C)c2)sn1	0
S(-)-Timolol maleate	CC(C)(C)NCC(O)COc1nsnc1N1CCOCC1	0
Ammonium pyrrolidinedithiocarbamate	S=C(S)N1CCCC1	0
D-609 potassium	S=C(S)OC1CC2CC1C1CCCC21	0
DL-Thiorphan	O=C(O)CNC(=O)C(CS)Cc1ccccc1	0
(E)-4-amino-2-butenoic acid	NCC=CC(=O)O	0
(í€Œ«í‰Œ±)-Brompheniramine maleate	CN(C)CCC(c1ccc(Br)cc1)c1ccccn1	0
(í€Œ«í‰Œ±) trans-U-50488 methanesulfonate	CN(C(=O)Cc1ccc(Cl)c(Cl)c1)C1CCCCC1N1CCCC1	0
(í€Œ«í‰Œ±)-Chlorpheniramine maleate	CN(C)CCC(c1ccc(Cl)cc1)c1ccccn1	0
(-)-Scopolamine methyl nitrate	C[N+]1(C)C2CC(OC(=O)C(CO)c3ccccc3)CC1C1OC12	0
(í€Œ«í‰Œ±)-Ibuprofen	CC(C)Cc1ccc(C(C)C(=O)O)cc1	0
(í€Œ«í‰Œ±)-Epinephrine hydrochloride	CNCC(O)c1ccc(O)c(O)c1	0
(í€Œ«í‰Œ±)-Isoproterenol hydrochloride	CC(C)NCC(O)c1ccc(O)c(O)c1	0
(í€Œ«í‰Œ±)-Sulpiride	CCN1CCCC1CNC(=O)c1cc(S(N)(=O)=O)ccc1OC	0
Hexamethonium dichloride	C[N+](C)(C)CCCCCC[N+](C)(C)C	0
Aurothioglucose	OCC1OC(S)C(O)C(O)C1O	0
UK 14,304	Brc1c(NC2=NCCN2)ccc2nccnc12	0
7-Chloro-4-hydroxy-2-phenyl-1,8-naphthyridine	O=c1cc(-c2ccccc2)[nH]c2nc(Cl)ccc12	0
Trimipramine maleate	CC(CN(C)C)CN1c2ccccc2CCc2ccccc21	0
Quipazine, N-methyl-, dimaleate	CN1CCN(c2ccc3ccccc3n2)CC1	0
Disopyramide phosphate	CC(C)N(CCC(C(N)=O)(c1ccccc1)c1ccccn1)C(C)C	0
2',3'-didehydro-3'-deoxythymidine	Cc1cn(C2C=CC(CO)O2)c(=O)[nH]c1=O	0
GYKI 52895	CC1Cc2cc3c(cc2C(c2ccc(N)cc2)=NN1)OCO3	0
U-69593	CN(C(=O)Cc1ccccc1)C1CCC2(CCCO2)CC1N1CCCC1	0
DL-Cycloserine	NC1CONC1=O	0
Protoporphyrin IX disodium	C=Cc1c(C)c2cc3[nH]c(cc4nc(cc5nc(cc1[nH]2)C(C)=C5CCC(=O)O)C(CCC(=O)O)=C4C)c(C)c3C=C	0
L-Methionine sulfoximine	CS(=N)(=O)CCC(N)C(=O)O	0
DL-Buthionine-[S,R]-sulfoximine	CCCCS(=N)(=O)CCC(N)C(=O)O	0
Zonisamide sodium	NS(=O)(=O)Cc1noc2ccccc12	0
PD 404,182	N=C1Sc2ccccc2C2=NCCCN12	0
Selegeline hydrochloride	C#CCN(C)C(C)Cc1ccccc1	0
Berbamine hydrochloride	COc1cc2c3cc1Oc1c(OC)c(OC)cc4c1C(Cc1ccc(O)c(c1)Oc1ccc(cc1)CC3N(C)CC2)N(C)CC4	0
Methacycline hydrochloride	C=C1c2cccc(O)c2C(O)=C2C(=O)C3(O)C(O)=C(C(N)=O)C(=O)C(N(C)C)C3C(O)C12	0
Tranylcypromine sulfate	NC1CC1c1ccccc1	0
Histamine	NCCc1cnc[nH]1	0
Beta-carotene	CC(C=CC=C(C)C=CC1=C(C)CCCC1(C)C)=CC=CC=C(C)C=CC=C(C)C=CC1=C(C)CCCC1(C)C	0
25-azacoprostane	CC(CCCN(C)C)C1CCC2C3CCC4CCCCC4(C)C3CCC12C	0
Cholesterol	CC(C)CCCC(C)C1CCC2C3CC=C4CC(O)CCC4(C)C3CCC12C	0
Eicosapentaenoyl ethanolamide	CCC=CCC=CCC=CCC=CCC=CCCCC(=O)NCCO	0
5,8-Dimethyoxy-1-tetralone	COc1ccc(OC)c2c1CCCC2=O	0
7-Hydroxy-1-tetralone	O=C1CCCc2ccc(O)cc21	0
Phenylalanine	NC(Cc1ccccc1)C(=O)O	0
Urocanic acid	O=C(O)C=Cc1cnc[nH]1	0
Dihydroxyacetone	O=C(CO)CO	0
Glyceraldehyde	O=CC(O)CO	0
Glucuronolactone	O=CC(O)C1OC(=O)C(O)C1O	0
Propionate	CCC(=O)O	0
L-glucose	O=CC(O)C(O)C(O)C(O)CO	0
Methanol	CO	0
Carbenecillin	CC1(C)SC2C(NC(=O)C(C(=O)O)c3ccccc3)C(=O)N2C1C(=O)O	0
Picrotoxin	C=C(C)C1C2OC(=O)C1C1(O)CC3OC34C(=O)OC2C14C	0
Retinol	CC(C=CC1=C(C)CCCC1(C)C)=CC=CC(C)=CCO	0
Succinimide	O=C1CCC(=O)N1	0
Flurazepam dihydrochloride	CCN(CC)CCN1C(=O)CN=C(c2ccccc2F)c2cc(Cl)ccc21	0
Betamethasone 17-valerate	CCCCC(=O)OC1(C(=O)CO)C(C)CC2C3CCC4=CC(=O)C=CC4(C)C3(F)C(O)CC21C	0
Liothyronine sodium salt	NC(Cc1cc(I)c(Oc2ccc(O)c(I)c2)c(I)c1)C(=O)O	0
Nadolol	CC(C)(C)NCC(O)COc1cccc2c1CC(O)C(O)C2	0
Dehydroisoandrosterone	CC12CCC3C(CC=C4CC(O)CCC43C)C1CCC2=O	0
Prednisone	CC12C=CC(=O)C=C1CCC1C2C(=O)CC2(C)C1CCC2(O)C(=O)CO	0
Cysteamine hydrochloride	NCCS	0
(í«Œ±)-Chloro-APB hydrobromide	C=CCN1CCc2c(cc(O)c(O)c2Cl)C(c2ccccc2)C1	0
(í«Œ±)-6-Chloro-PB hydrobromide	Oc1cc2c(c(Cl)c1O)CCNCC2c1ccccc1	0
Fenoldopam bromide	Oc1ccc(C2CNCCc3c2cc(O)c(O)c3Cl)cc1	0
SKF 83959 hydrobromide	Cc1cccc(C2CN(C)CCc3c2cc(O)c(O)c3Cl)c1	0
beta-Chloro-L-alanine hydrochloride	NC(CCl)C(=O)O	0
R(+)-6-Bromo-APB hydrobromide	C=CCN1CCc2c(cc(O)c(O)c2Br)C(c2ccccc2)C1	0
Antozoline hydrochloride	c1ccc(CN(Cc2ncc[nH]2)c2ccccc2)cc1	0
Ro 16-6491 hydrochloride	NCCNC(=O)c1ccc(Cl)cc1	0
1-(3-Chlorophenyl)piperazine dihydrochloride	Clc1cccc(N2CCNCC2)c1	0
Trazodone hydrochloride	O=c1n(CCCN2CCN(c3cccc(Cl)c3)CC2)nc2ccccn12	0
p-Aminoclonidine hydrochloride	Nc1cc(Cl)c(NC2=NCCN2)c(Cl)c1	0
BRL 52537 hydrochloride	O=C(Cc1ccc(Cl)c(Cl)c1)N1CCCCC1CN1CCCC1	0
1-(m-Chlorophenyl)-biguanide hydrochloride	NC(N)=NC(N)=Nc1cccc(Cl)c1	0
A3 hydrochloride	NCCNS(=O)(=O)c1cccc2c(Cl)cccc12	0
W-7 hydrochloride	NCCCCCCNS(=O)(=O)c1cccc2c(Cl)cccc12	0
ML-9	O=S(=O)(c1cccc2c(Cl)cccc12)N1CCCNCC1	0
L-687,384 hydrochloride	c1ccc(CN2CCC3(CCCc4ccccc43)CC2)cc1	0
Spermine tetrahydrochloride	NCCCNCCCCNCCCN	0
MDL 26,630 trihydrochloride	NCCC1CCCC(CCN)N1	0
L-750,667 trihydrochloride	Ic1ccc(N2CCN(Cc3c[nH]c4ncccc34)CC2)cc1	0
p-Iodoclonidine hydrochloride	Clc1cc(I)cc(Cl)c1NC1=NCCN1	0
Citalopram hydrobromide	CN(C)CCCC1(c2ccc(F)cc2)OCc2cc(C#N)ccc21	0
GBR-12909 dihydrochloride	Fc1ccc(C(OCCN2CCN(CCCc3ccccc3)CC2)c2ccc(F)cc2)cc1	0
3-(1H-Imidazol-4-yl)propyl di(p-fluorophenyl)methyl ether hydrochloride	Fc1ccc(C(OCCCc2cnc[nH]2)c2ccc(F)cc2)cc1	0
Flunarizine dihydrochloride	Fc1ccc(C(c2ccc(F)cc2)N2CCN(CC=Cc3ccccc3)CC2)cc1	0
Spiperone hydrochloride	O=C(CCCN1CCC2(CC1)C(=O)NCN2c1ccccc1)c1ccc(F)cc1	0
Trifluperidol hydrochloride	O=C(CCCN1CCC(O)(c2cccc(C(F)(F)F)c2)CC1)c1ccc(F)cc1	0
6-Fluoronorepinephrine hydrochloride	Cl.NCC(O)c1cc(O)c(O)cc1F	0
DL-alpha-Difluoromethylornithine hydrochloride	Cl.NCCCC(N)(C(=O)O)C(F)F	0
4-Diphenylacetoxy-N-(2-chloroethyl)piperidine hydrochloride	Cl.O=C(OC1CCN(CCCl)CC1)C(c1ccccc1)c1ccccc1	0
Cyclophosphamide monohydrate	O.O=P1(N(CCCl)CCCl)NCCCO1	0
SR 57227A	Cl.NC1CCN(c2cccc(Cl)n2)CC1	0
Amiloride hydrochloride	Cl.NC(N)=NC(=O)c1nc(Cl)c(N)nc1N	0
Benzamil hydrochloride	Cl.NC(=NCc1ccccc1)NC(=O)c1nc(Cl)c(N)nc1N	0
Clonidine hydrochloride	Cl.Clc1cccc(Cl)c1NC1=NCCN1	0
L-745,870 hydrochloride	Cl.Clc1ccc(N2CCN(Cc3c[nH]c4ncccc34)CC2)cc1	0
Clemizole hydrochloride	Cl.Clc1ccc(Cn2c(CN3CCCC3)nc3ccccc32)cc1	0
BF-170 hydrochloride	Cl.Nc1ccc(-c2ccc3ccccc3n2)cc1	0
Arecoline hydrobromide	Br.COC(=O)C1=CCCN(C)C1	0
DL-Homatropine hydrobromide	Br.CN1C2CCC1CC(OC(=O)C(O)c1ccccc1)C2	0
3-Phenylpropargylamine hydrochloride	Cl.NCC#Cc1ccccc1	0
4-Aminobenzamidine dihydrochloride	Cl.Cl.N=C(N)c1ccc(N)cc1	0
Amantadine hydrochloride	Cl.NC12CC3CC(CC(C3)C1)C2	0
Aminoguanidine hydrochloride	Cl.NN=C(N)N	0
Benzamidine hydrochloride	Cl.N=C(N)c1ccccc1	0
1-Methylhistamine dihydrochloride	Cl.Cl.Cn1cnc(CCN)c1	0
Naphazoline hydrochloride	Cl.c1ccc2c(CC3=NCCN3)cccc2c1	0
Tetrahydrozoline hydrochloride	Cl.c1ccc2c(c1)CCCC2C1=NCCN1	0
Cibenzoline succinate	O=C(O)CCC(=O)O.c1ccc(C2(c3ccccc3)CC2C2=NCCN2)cc1	0
1-(1-Naphthyl)piperazine hydrochloride	Cl.c1ccc2c(N3CCNCC3)cccc2c1	0
1,10-Phenanthroline monohydrate	O.c1cnc2c(c1)ccc1cccnc12	0
BU224 hydrochloride	Cl.c1ccc2nc(C3=NCCN3)ccc2c1	0
2-Cyclooctyl-2-hydroxyethylamine hydrochloride	Cl.NCC(O)C1CCCCCCC1	0
NO-711 hydrochloride	Cl.O=C(O)C1=CCCN(CCON=C(c2ccccc2)c2ccccc2)C1	0
O-(Carboxymethyl)hydroxylamine hemihydrochloride	Cl.NOCC(=O)O.NOCC(=O)O	0
Cirazoline hydrochloride	Cl.c1ccc(C2CC2)c(OCC2=NCCN2)c1	0
NAN-190 hydrobromide	Br.COc1ccccc1N1CCN(CCCCN2C(=O)c3ccccc3C2=O)CC1	0
SR-95531	Br.COc1ccc(-c2ccc(=N)n(CCCC(=O)O)n2)cc1	0
Dextromethorphan hydrobromide monohydrate	Br.COc1ccc2c(c1)C13CCCCC1C(C2)N(C)CC3.O	0
GBR-12935 dihydrochloride	Cl.Cl.c1ccc(CCCN2CCN(CCOC(c3ccccc3)c3ccccc3)CC2)cc1	0
Arecaidine propargyl ester hydrobromide	Br.C#CCOC(=O)C1=CCCN(C)C1	0
(-)-Scopolamine hydrobromide	Br.CN1C2CC(OC(=O)C(CO)c3ccccc3)CC1C1OC12	0
Brefeldin A from Penicillium brefeldianum	CC1CCCC=CC2CC(O)CC2(O)CC=CC(=O)O1	0
A-77636 hydrochloride	Cl.NCC1OC(C23CC4CC(CC(C4)C2)C3)Cc2c1ccc(O)c2O	0
Buspirone hydrochloride	Cl.O=C1CC2(CCCC2)CC(=O)N1CCCCN1CCN(c2ncccn2)CC1	0
Oxotremorine sesquifumarate salt	O=C(O)C=CC(=O)O.O=C(O)C=CC(=O)O.O=C(O)C=CC(=O)O.O=C1CCCN1CC#CCN1CCCC1.O=C1CCCN1CC#CCN1CCCC1	0
Semicarbazide hydrochloride	Cl.NNC(N)=O	0
SB 206553 hydrochloride	Cl.Cn1ccc2cc3c(cc21)CCN3C(=O)Nc1cccnc1	0
SB 200646 hydrochloride	Cl.Cn1ccc2cc(NC(=O)Nc3cccnc3)ccc21	0
Nalbuphine hydrochloride	Cl.Oc1ccc2c3c1OC1C(O)CCC4(O)C(C2)N(CC2CCC2)CCC314	0
Ancitabine hydrochloride	Cl.N=c1ccn2c(n1)OC1C(O)C(CO)OC12	0
Naltrexone hydrochloride	Cl.O=C1CCC2(O)C3Cc4ccc(O)c5c4C2(CCN3CC2CC2)C1O5	0
Naltrindole hydrochloride	Cl.Oc1ccc2c3c1OC1c4[nH]c5ccccc5c4CC4(O)C(C2)N(CC2CC2)CCC314	0
Muscimol hydrobromide	Br.NCc1cc(=O)[nH]o1	0
THIP hydrochloride	Cl.O=c1[nH]oc2c1CCNC2	0
PRE-084	Cl.O=C(OCCN1CCOCC1)C1(c2ccccc2)CCCCC1	0
Dihydro-beta-erythroidine hydrobromide	Br.COC1CC=C2CCN3CCC4=C(CC(=O)OC4)C23C1	0
Piribedil maleate	O=C(O)C=CC(=O)O.c1cnc(N2CCN(Cc3ccc4c(c3)OCO4)CC2)nc1	0
Idazoxan hydrochloride	Cl.c1ccc2c(c1)OCC(C1=NCCN1)O2	0
Fenspiride hydrochloride	Cl.O=C1NCC2(CCN(CCc3ccccc3)CC2)O1	0
3-Morpholinosydnonimine hydrochloride	Cl.N=c1c[n+](N2CCOCC2)[n-]o1	0
Nor-Binaltorphimine dihydrochloride	Cl.Cl.Oc1ccc2c3c1OC1c4[nH]c5c(c4CC4(O)C(C2)N(CC2CC2)CCC314)CC1(O)C2Cc3ccc(O)c4c3C1(CCN2CC1CC1)C5O4	0
Parthenolide	C=C1C(=O)OC2C1CCC(C)=CCCC1(C)OC21	0
Cytosine-1-beta-D-arabinofuranoside hydrochloride	Cl.Nc1ccn(C2OC(CO)C(O)C2O)c(=O)n1	0
Ivermectin	CCC(C)C1OC2(CCC1C)CC1CC(CC=C(C)C(OC3CC(OC)C(OC4CC(OC)C(O)C(C)O4)C(C)O3)C(C)C=CC=C3COC4C(O)C(C)=CC(C(=O)O1)C34O)O2	0
Isoguvacine hydrochloride	Cl.O=C(O)C1=CCNCC1	0
Trihexyphenidyl hydrochloride	Cl.OC(CCN1CCCCC1)(c1ccccc1)C1CCCCC1	0
5-Aminovaleric acid hydrochloride	Cl.NCCCCC(=O)O	0
Imidazole-4-acetic acid hydrochloride	Cl.O=C(O)Cc1cnc[nH]1	0
R(-)-N-Allylnorapomorphine hydrobromide	Br.C=CCN1CCc2cccc3c2C1Cc1ccc(O)c(O)c1-3	0
1-Amino-1-cyclohexanecarboxylic acid hydrochloride	Cl.NC1(C(=O)O)CCCCC1	0
1-Aminocyclopropanecarboxylic acid hydrochloride	Cl.NC1(C(=O)O)CC1	0
Guvacine hydrochloride	Cl.O=C(O)C1=CCCNC1	0
Gabaculine hydrochloride	Cl.NC1C=CC=C(C(=O)O)C1	0
Ketorolac tris salt	NC(CO)(CO)CO.O=C(c1ccccc1)c1ccc2n1CCC2C(=O)O	0
SKF 89976A hydrochloride	Cl.O=C(O)C1CCCN(CCC=C(c2ccccc2)c2ccccc2)C1	0
Benserazide hydrochloride	Cl.NC(CO)C(=O)NNCc1ccc(O)c(O)c1O	0
R(-)-2,10,11-Trihydroxyaporphine hybrobromide	Br.CN1CCc2cc(O)cc3c2C1Cc1ccc(O)c(O)c1-3	0
R(-)-2,10,11-Trihydroxy-N-propylnoraporphine hydrobromide	Br.CCCN1CCc2cc(O)cc3c2C1Cc1ccc(O)c(O)c1-3	0
(Ì´å±)-8-Hydroxy-DPAT hydrobromide	Br.CCCN(CCC)C1CCc2cccc(O)c2C1	0
(Ì´å±)-Octopamine hydrochloride	Cl.NCC(O)c1ccc(O)cc1	0
Dihydrexidine hydrochloride	Cl.Oc1cc2c(cc1O)C1c3ccccc3CNC1CC2	0
6,7-ADTN hydrobromide	Br.NC1CCc2cc(O)c(O)cc2C1	0
(Ì´å±)-7-Hydroxy-DPAT hydrobromide	Br.CCCN(CCC)C1CCc2ccc(O)cc2C1	0
SKF 75670 hydrobromide	Br.CN1CCc2cc(O)c(O)cc2C(c2ccccc2)C1	0
Serotonin hydrochloride	Cl.NCCc1c[nH]c2ccc(O)cc12	0
Cis(+/-)-8-OH-PBZI hydrobromide	Br.CCCN1CCC2c3cc(O)ccc3CCC21	0
Phentolamine mesylate	CS(=O)(=O)O.Cc1ccc(N(CC2=NCCN2)c2cccc(O)c2)cc1	0
Dipropyldopamine hydrobromide	Br.CCCN(CCC)CCc1ccc(O)c(O)c1	0
Dopamine hydrochloride	Cl.NCCc1ccc(O)c(O)c1	0
3-Hydroxybenzylhydrazine dihydrochloride	Cl.Cl.NNCc1cccc(O)c1	0
Fenoterol hydrobromide	Br.CC(Cc1ccc(O)cc1)NCC(O)c1cc(O)cc(O)c1	0
Hydroxylamine hydrochloride	Cl.NO	0
Opipramol dihydrochloride	Cl.Cl.OCCN1CCN(CCCN2c3ccccc3C=Cc3ccccc32)CC1	0
4-Imidazolemethanol hydrochloride	Cl.OCc1cnc[nH]1	0
Salmeterol xinafoate	O=C(O)c1ccc2ccccc2c1O.OCc1cc(C(O)CNCCCCCCOCCCCc2ccccc2)ccc1O	0
1,3-PBIT dihydrobromide	Br.Br.N=C(N)SCCc1cccc(CCSC(=N)N)c1	0
1,4-PBIT dihydrobromide	Br.Br.N=C(N)SCCc1ccc(CCSC(=N)N)cc1	0
Tacrine hydrochloride	Cl.Nc1c2c(nc3ccccc13)CCCC2	0
Quipazine, 6-nitro-, maleate	O=C(O)C=CC(=O)O.O=[N+]([O-])c1ccc2nc(N3CCNCC3)ccc2c1	0
Diphenyleneiodonium chloride	[Cl-].c1ccc2c(c1)[I+]c1ccccc1-2	0
(R)-(+)-WIN 55,212-2 mesylate	CS(=O)(=O)O.Cc1c(C(=O)c2cccc3ccccc23)c2cccc3c2n1C(CN1CCOCC1)CO3	0
Ro 41-1049 hydrochloride	Cl.NCCNC(=O)c1ncsc1-c1cccc(F)c1	0
Tetramisole hydrochloride	Cl.c1ccc(C2CN3CCSC3=N2)cc1	0
SKF 95282 dimaleate	O=C(O)C=CC(=O)O.O=C(O)C=CC(=O)O.c1cc(CN2CCCCC2)cc(OCCCNc2nc3ccccc3s2)c1	0
Fluphenazine dihydrochloride	Cl.Cl.OCCN1CCN(CCCN2c3ccccc3Sc3ccc(C(F)(F)F)cc32)CC1	0
Raloxifene hydrochloride	Cl.O=C(c1ccc(OCCN2CCCCC2)cc1)c1c(-c2ccc(O)cc2)sc2cc(O)ccc12	0
SKF 89626	Br.Oc1ccc(C2CNCc3sccc32)cc1O	0
Thioperamide maleate	O=C(O)C=CC(=O)O.S=C(NC1CCCCC1)N1CCC(c2cnc[nH]2)CC1	0
SCH-202676 hydrobromide	Br.CN=c1nc(-c2ccccc2)n(-c2ccccc2)s1	0
4-(2-Aminoethyl)benzenesulfonyl fluoride hydrochloride	Cl.NCCc1ccc(S(=O)(=O)F)cc1	0
2-(2-Aminoethyl)isothiourea dihydrobromide	Br.Br.N=C(N)SCCN	0
Imetit dihydrobromide	Br.Br.N=C(N)SCCc1cnc[nH]1	0
S-Ethylisothiourea hydrobromide	Br.CCSC(=N)N	0
HA-1004 hydrochloride	Cl.NC(N)=NCCNS(=O)(=O)c1cccc2cnccc12	0
H-9 dihydrochloride	Cl.Cl.NCCNS(=O)(=O)c1cccc2cnccc12	0
4-Hydroxyphenethylamine hydrochloride	Cl.NCCc1ccc(O)cc1	0
Cystamine dihydrochloride	Cl.Cl.NCCSSCCN	0
Amprolium	CCCc1ncc(C[n+]2ccccc2C)c(N)n1	0
1-methyl nicotinamide	C[n+]1cccc(C(N)=O)c1	1
1-methylxanthine	Cn1c(=O)[nH]c2nc[nH]c2c1=O	1
2,3-dehydrosilybin	COc1cc(C2Oc3cc(-c4oc5cc(O)cc(O)c5c(=O)c4O)ccc3OC2CO)ccc1O	1
2,4-pyridinedicarboxylic acid	O=C(O)c1ccnc(C(=O)O)c1	1
2,5-Di-tert-butylhydroquinone	CC(C)(C)c1cc(O)c(C(C)(C)C)cc1O	1
3,3-diethyl-2-pyrrolidinone	CCC1(CC)CCNC1=O	1
3beta-Hydroxy-urs-12-en-28-oic acid	CC1CCC2(C(=O)O)CCC3(C)C(=CCC4C5(C)CCC(O)C(C)(C)C5CCC43C)C2C1C	1
4-dafachronic acid	CC(CCCC(C)C1CCC2C3CCC4=CC(=O)CCC4(C)C3CCC12C)C(=O)O	1
4-hydroxy-E-globularinin	O=C(C=Cc1ccccc1)OCC1(O)C(O)C(O)C2C=COC(OC3OC(CO)C(O)C(O)C3O)C21	1
4-methyl-2-oxovalerate	CC(C)CC(=O)C(=O)O	1
4-phenyl-3-furoxancarbonitrile	N#Cc1c(-c2ccccc2)no[n+]1[O-]	1
6-shogaol	CCCCCC=CC(=O)CCc1ccc(O)c(OC)c1	1
7-cyclopentyl-5-(4-phenoxy)phenyl-7H-pyrrolo[2,3-d]pyrimidin-4-ylamine	Nc1ncnc2c1c(-c1ccc(Oc3ccccc3)cc1)cn2C1CCCC1	1
7-methylxanthine	Cn1cnc2[nH]c(=O)[nH]c(=O)c21	1
Royal jelly	O=C(O)C=CCCCCCCCO	1
18-alpha-Glycyrrhetinic acid	CC1(C(=O)O)CCC2(C)CCC3(C)C(=CC(=O)C4C5(C)CCC(O)C(C)(C)C5CCC43C)C2C1	1
Acetaminophen	CC(=O)Nc1ccc(O)cc1	1
Agmatine	NCCCCN=C(N)N	1
Alanine	CC(N)C(=O)O	1
Allantoin	NC(=O)NC1NC(=O)NC1=O	1
alpha_keto_beta_methylvalerate	CCC(C)C(=O)C(=O)O	1
alpha_ketoisovalerate	CC(C)C(=O)C(=O)O	1
Alpha-ketoglutarate	O=C(O)CCC(=O)C(=O)O	1
Alpha-lipoic acid	O=C(O)CCCCC1CCSS1	1
alpha-Santalol	CC(=CCCC1(C)C2CC3C(C2)C31C)CO	1
Amoxapine	Clc1ccc2c(c1)C(N1CCNCC1)=Nc1ccccc1O2	1
Amperozide hydrochloride	CCNC(=O)N1CCN(CCCC(c2ccc(F)cc2)c2ccc(F)cc2)CC1	1
Ampicillin	CC1(C)SC2C(NC(=O)C(N)c3ccccc3)C(=O)N2C1C(=O)O	1
Arbutin	OCC1OC(Oc2ccc(O)cc2)C(O)C(O)C1O	1
Arctigenin	COc1cc(CC2C(=O)OCC2Cc2ccc(OC)c(OC)c2)ccc1O	1
Arctiin	COc1ccc(CC2COC(=O)C2Cc2ccc(OC3OC(CO)C(O)C(O)C3O)c(OC)c2)cc1OC	1
Ascorbic acid	O=C1OC(C(O)CO)C(O)=C1O	1
Ascr#2	CC(=O)CCC(C)OC1OC(C)C(O)CC1O	1
Ascr#3	CC(CCCCC=CC(=O)O)OC1OC(C)C(O)CC1O	1
Asparagine	NC(=O)CC(N)C(=O)O	1
Aspirin	CC(=O)Oc1ccccc1C(=O)O	1
Astragalus polysaccharide	O=[N+]([O-])c1ccc(-c2csc(CCl)n2)cc1	1
Baicalein	O=c1cc(-c2ccccc2)oc2cc(O)c(O)c(O)c12	1
Beta-alanine	NCCC(=O)O	1
Beta-caryophyllene	C=C1CCC=C(C)CCC2C1CC2(C)C	1
Beta-Estradiol	CC12CCC3c4ccc(O)cc4CCC3C1CCC2O	1
East Indian sandalwood oil	C=C1C2CCC(C2)C1(C)CCC=C(C)CO	1
Bezafibrate	CC(C)(Oc1ccc(CCNC(=O)c2ccc(Cl)cc2)cc1)C(=O)O	1
BRL 15572	OC(CN1CCN(c2cccc(Cl)c2)CC1)C(c1ccccc1)c1ccccc1	1
BRL 50481	Cc1ccc([N+](=O)[O-])cc1S(=O)(=O)N(C)C	1
Butylated hydroxyanisole	COc1cc(C(C)(C)C)c(O)c(C(C)(C)C)c1	1
Blueberry extract	O=C(O)C=Cc1ccc(O)c(O)c1	1
Caffeic acid phenethylester	O=C(C=Cc1ccc(O)c(O)c1)OCCc1ccccc1	1
Caffeine	Cn1c(=O)c2c(ncn2C)n(C)c1=O	1
Calycosin	COc1ccc(-c2coc3cc(O)ccc3c2=O)cc1O	1
Caprylate	CCCCCCCC(=O)O	1
Carbonylcyanide-3-chlorophenylhydrazone	N#CC(C#N)=NNc1cccc(Cl)c1	1
Whole apple exrtact	Oc1cc(O)c2c(c1)OC(c1ccc(O)c(O)c1)C(O)C2	1
Celastrol	CC1=C(O)C(=O)C=C2C1=CC=C1C2(C)CCC2(C)C3CC(C)(C(=O)O)CCC3(C)CCC12C	1
Celecoxib	Cc1ccc(-c2cc(C(F)(F)F)nn2-c2ccc(S(N)(=O)=O)cc2)cc1	1
CGP37157	O=C1CSC(c2ccccc2Cl)c2cc(Cl)ccc2N1	1
Chloramphenicol	O=C(NC(CO)C(O)c1ccc([N+](=O)[O-])cc1)C(Cl)Cl	1
Chlorprothixene hydrochloride	CN(C)CCC=C1c2ccccc2Sc2ccc(Cl)cc21	1
Ciclopirox olamine	Cc1cc(C2CCCCC2)n(O)c(=O)c1	1
Cis-(Z)-Flupenthixol dihydrochloride	OCCN1CCN(CCC=C2c3ccccc3Sc3ccc(C(F)(F)F)cc32)CC1	1
cis-vaccenic acid	CCCCCCC=CCCCCCCCCCC(=O)O	1
Citrate	O=C(O)CC(O)(CC(=O)O)C(=O)O	1
Clofibrate	CCOC(=O)C(C)(C)Oc1ccc(Cl)cc1	1
Cortexolone maleate	CNc1cccc2c(S(=O)(=O)NCCCCN3CCN(c4ccccc4OC)CC3)cccc12	1
Creatine	CN(CC(=O)O)C(=N)N	1
Curcumin	COc1cc(C=CC(=O)CC(=O)C=Cc2ccc(O)c(OC)c2)ccc1O	1
Cyproterone acetate	CC(=O)OC1(C(C)=O)CCC2C3C=C(Cl)C4=CC(=O)C5CC5C4(C)C3CCC21C	1
Cysteine	NC(CS)C(=O)O	1
Dafachronic Acid	CC(CCCC(C)C1CCC2C3CCC4CC(=O)CCC4(C)C3CCC12C)C(=O)O	1
Dafadine-A	Cc1cccc(C)c1OCc1cc(C(=O)N2CCC(c3ccncc3)CC2)no1	1
Damaurone D	CC1(C)CCc2c(ccc3c2OC(=Cc2ccc(O)cc2)C3=O)O1	1
Danazol	C#CC1(O)CCC2C3CCC4=Cc5oncc5CC4(C)C3CCC21C	1
DAPH	O=C1NC(=O)c2cc(Nc3ccccc3)c(Nc3ccccc3)cc21	1
D-beta-hydroxybutyrate	CC(O)CC(=O)O	1
Dehydroabietic acid	CC(C)c1ccc2c(c1)CCC1C(C)(C(=O)O)CCCC21C	1
Demeclocycline hydrochloride	CN(C)C1C(=O)C(C(N)=O)=C(O)C2(O)C(=O)C3=C(O)c4c(O)ccc(Cl)c4C(O)C3CC12	1
D-glucosamine	NC1C(O)OC(CO)C(O)C1O	1
Glucose	OCC1OC(O)C(O)C(O)C1O	1
Diallyl trisulfide	C=CCSSSCC=C	1
Dibromoacetic acid	O=C(O)C(Br)Br	1
Dichloroacetate	O=C(O)C(Cl)Cl	1
Diethyl Maleate	CCOC(=O)C=CC(=O)OCC	1
Dihydroergocristine methanesulfonate	CC(C)C1(NC(=O)C2CC3c4cccc5[nH]cc(c45)CC3N(C)C2)OC2(O)C3CCCN3C(=O)C(Cc3ccccc3)N2C1=O	1
Dihydroergotamine methanesulfonate	CN1CC(C(=O)NC2(C)OC3(O)C4CCCN4C(=O)C(Cc4ccccc4)N3C2=O)CC2c3cccc4[nH]cc(c34)CC21	1
Dimethyl formamide	CN(C)C=O	1
Dimethyl Sulfide	CSC	1
Dimethyl sulfoxide	C[S+](C)[O-]	1
Diosgenin	CC1CCC2(OC1)OC1CC3C4CC=C5CC(O)CCC5(C)C4CCC3(C)C1C2C	1
DL-isocitrate	O=C(O)CC(C(=O)O)C(O)C(=O)O	1
DL-lactate	CC(O)C(=O)O	1
Doxazosin mesylate	COc1cc2nc(N3CCN(C(=O)C4COc5ccccc5O4)CC3)nc(N)c2cc1OC	1
Doxycycline	CC1c2cccc(O)c2C(O)=C2C(=O)C3(O)C(O)=C(C(N)=O)C(=O)C(N(C)C)C3C(O)C21	1
Echinacoside	CC1OC(OC2C(O)C(OCCc3ccc(O)c(O)c3)OC(COC3OC(CO)C(O)C(O)C3O)C2OC(=O)C=Cc2ccc(O)c(O)c2)C(O)C(O)C1O	1
Edetate Calcium Disodium	O=C(O)CN(CCN(CC(=O)O)CC(=O)O)CC(=O)O	1
Eliprodil	OC(CN1CCC(Cc2ccc(F)cc2)CC1)c1ccc(Cl)cc1	1
Ellagic acid	O=c1oc2c(O)c(O)cc3c(=O)oc4c(O)c(O)cc1c4c23	1
Enoxacin	CCn1cc(C(=O)O)c(=O)c2cc(F)c(N3CCNCC3)nc21	1
Epigallocatechin-3-gallate	O=C(OC1Cc2c(O)cc(O)cc2OC1c1cc(O)c(O)c(O)c1)c1cc(O)c(O)c(O)c1	1
Ethidium bromide	CCn1c2cc(=[NH2+])ccc-2c2ccc(N)cc2c1-c1ccccc1	1
Ethosuximide	CCC1(C)CC(=O)NC1=O	1
EUK-134	COc1cccc(C=NCCN=Cc2cccc(OC)c2O)c1O	1
FCCP	N#CC(C#N)=NNc1ccc(OC(F)(F)F)cc1	1
Fenofibrate	CC(C)OC(=O)C(C)(C)Oc1ccc(C(=O)c2ccc(Cl)cc2)cc1	1
Folic acid	Nc1nc2ncc(CNc3ccc(C(=O)NC(CCC(=O)O)C(=O)O)cc3)nc2c(=O)[nH]1	1
Fucoxanthin	CC(=O)OC1CC(C)(C)C(=C=CC(C)=CC=CC(C)=CC=CC=C(C)C=CC=C(C)C(=O)CC23OC2(C)CC(O)CC3(C)C)C(C)(O)C1	1
Fumarate	O=C(O)C=CC(=O)O	1
Gallic Acid	O=C(O)c1cc(O)c(O)c(O)c1	1
Gamma-tocopherol	Cc1c(O)cc2c(c1C)OC(C)(CCCC(C)CCCC(C)CCCC(C)C)CC2	1
Garlic extract	C=CCS[S+]([O-])CC=C	1
Genistein	O=c1c(-c2ccc(O)cc2)coc2cc(O)cc(O)c12	1
Glaucarubinone	CCC(C)(O)C(=O)OC1C(=O)OC2CC3C(C)=CC(=O)C(O)C3(C)C3C4(O)OCC23C1C(C)C4O	1
Glutathione	NC(CCC(=O)NC(CS)C(=O)NCC(=O)O)C(=O)O	1
Glycerol	OCC(O)CO	1
Glycine	NCC(=O)O	1
Guanabenz acetate	NC(N)=NN=Cc1c(Cl)cccc1Cl	1
GYY4137	COc1ccc(P(=S)(S)N2CCOCC2)cc1	1
Histidine	NC(Cc1cnc[nH]1)C(=O)O	1
Homocysteine	NC(CCS)C(=O)O	1
HuminFeed	O=C(O)C1C2C=CC(C2)C1C(=O)O	1
Huperzine A	CC=C1C2C=C(C)CC1(N)c1ccc(=O)[nH]c1C2	1
Hydrogen Sulphide	NC(=O)c1ccc[n+](C2OC(COP(=O)([O-])OP(=O)(O)OCC3OC(n4cnc5c(N)ncnc54)C(O)C3O)C(O)C2O)c1	1
Icariin	COc1ccc(-c2oc3c(CC=C(C)C)c(OC4OC(CO)C(O)C(O)C4O)cc(O)c3c(=O)c2OC2OC(C)C(O)C(O)C2O)cc1	1
Indole	c1ccc2[nH]ccc2c1	1
Inositol	OC1C(O)C(O)C(O)C(O)C1O	1
L-isoleucine	CCC(C)C(N)C(=O)O	1
Isoprenol	C=C(C)CCO	1
Juglone	O=C1C=CC(=O)c2c(O)cccc21	1
Kenpaullone	O=C1Cc2c([nH]c3ccc(Br)cc23)-c2ccccc2N1	1
Ketanserin tartrate	O=C(c1ccc(F)cc1)C1CCN(CCn2c(=O)[nH]c3ccccc3c2=O)CC1	1
Korean mistletoe extract	COc1cc(C2CC(=O)c3c(O)cc(OC4OC(COC(C)=O)C(O)C(O)C4O)cc3O2)ccc1O	1
Lappaol F	COc1cc(C2Oc3c(OC)cc(CC4COC(=O)C4Cc4cc(OC)c5c(c4)C(CO)C(c4ccc(O)c(OC)c4)O5)cc3C2CO)ccc1O	1
LFM-A13	CC(O)=C(C#N)C(=O)Nc1cc(Br)ccc1Br	1
L-histidine methyl ester	COC(=O)C(N)Cc1cnc[nH]1	1
Sodium Chloride	Cl	1
L-Leucine	CC(C)CC(N)C(=O)O	1
Lonidamine	O=C(O)c1nn(Cc2ccc(Cl)cc2Cl)c2ccccc12	1
Loratadine	CCOC(=O)N1CCC(=C2c3ccc(Cl)cc3CCc3cccnc32)CC1	1
Loxapine succinate	CN1CCN(C2=Nc3ccccc3Oc3ccc(Cl)cc32)CC1	1
L-theanine	CCNC(=O)CCC(N)C(=O)O	1
Luteolin	O=c1cc(-c2ccc(O)c(O)c2)oc2cc(O)cc(O)c12	1
L-Valine	CC(C)C(N)C(=O)O	1
LY-165,163	Nc1ccc(CCN2CCN(c3cccc(C(F)(F)F)c3)CC2)cc1	1
LY-367,265	O=S1(=O)N(CCN2CC=C(c3c[nH]c4cc(F)ccc34)CC2)c2cccc3c2N1CCC3	1
LY-294002	O=c1cc(N2CCOCC2)oc2c(-c3ccccc3)cccc12	1
Lysine	NCCCCC(N)C(=O)O	1
M084	Cc1ccc(CC(NC(=O)OC(C)(C)C)C(=O)O)cc1	1
Matairesinol	COc1cc(CC2COC(=O)C2Cc2ccc(O)c(OC)c2)ccc1O	1
Metergoline	CN1CC(CNC(=O)OCc2ccccc2)CC2c3cccc4c3c(cn4C)CC21	1
Metformin	CN(C)C(=N)N=C(N)N	1
Methionine	CSCCC(N)C(=O)O	1
Methyl 3,4-dihydroxybenzoate	COC(=O)c1ccc(O)c(O)c1	1
Methylergonovine maleate	CCC(CO)NC(=O)C1C=C2c3cccc4[nH]cc(c34)CC2N(C)C1	1
Mianserin	CN1CCN2c3ccccc3Cc3ccccc3C2C1	1
Minocycline hydrochloride	CN(C)c1ccc(O)c2c1CC1CC3C(N(C)C)C(=O)C(C(N)=O)=C(O)C3(O)C(=O)C1=C2O	1
MPTP	CN1CC=C(c2ccccc2)CC1	1
Mussel peptides	CC(=CC=CC(C)C(=O)O)C1CNC(C(=O)O)C1CC(=O)O	1
Myricetin	O=c1c(O)c(-c2cc(O)c(O)c(O)c2)oc2cc(O)cc(O)c12	1
Myxothiazol	COC(=CC(N)=O)C(C)C(C=Cc1csc(-c2csc(C(C)C=CC=CC(C)C)n2)n1)OC	1
N-(2-[4-(4-chlorophenyl)piperazin-1-yl]ethyl)-3-methoxybenzamide	COc1cccc(C(=O)NCCN2CCN(c3ccc(Cl)cc3)CC2)c1	1
N-acetylglucosamine	CC(=O)NC1C(O)OC(CO)C(O)C1O	1
N-acetyl-L-cysteine	CC(=O)NC(CS)C(=O)O	1
N-acetyl-l-histidine	CC(=O)NC(Cc1cnc[nH]1)C(=O)O	1
Naftopidil dihydrochloride	COc1ccccc1N1CCN(CC(O)COc2cccc3ccccc23)CC1	1
Naphthazarin	O=C1C=CC(=O)c2c(O)ccc(O)c21	1
Naringin	CC1OC(OC2C(Oc3cc(O)c4c(c3)OC(c3ccc(O)cc3)CC4=O)OC(CO)C(O)C2O)C(O)C(O)C1O	1
Nicotinamide	NC(=O)c1cccnc1	1
Nitrendipine	CCOC(=O)C1=C(C)NC(C)=C(C(=O)OC)C1c1cccc([N+](=O)[O-])c1	1
Nitrophenyl piperazine containing compound 1	O=[N+]([O-])C1CNCCN1c1ccccc1	1
N-nitrosodimethylamine	CN(C)N=O	1
Nortriptyline hydrochloride	CNCCC=C1c2ccccc2CCc2ccccc21	1
Octoclothepin maleate	CN1CCN(C2Cc3ccccc3Sc3ccc(Cl)cc32)CC1	1
Oleanolic acid	CC1(C)CCC2(C(=O)O)CCC3(C)C(=CCC4C5(C)CCC(O)C(C)(C)C5CCC43C)C2C1	1
Ornithine	NCCCC(N)C(=O)O	1
Oxaloacetate	O=C(O)CC(=O)C(=O)O	1
Oxatomide	O=c1[nH]c2ccccc2n1CCCN1CCN(C(c2ccccc2)c2ccccc2)CC1	1
Oxoline	O=c1c(=O)c(=O)c2ccccc2c1=O	1
Oxyresveratrol	Oc1cc(O)cc(C=Cc2ccc(O)cc2O)c1	1
Palmitoleic acid	CCCCCCC=CCCCCCCCC(=O)O	1
Paraquat	C[n+]1ccc(-c2cc[n+](C)cc2)cc1	1
Paxilline	CC(C)(O)C1OC2CCC3(C)C(O)(CCC4Cc5c([nH]c6ccccc56)C43C)C2=CC1=O	1
Pergolide methanesulfonate	CCCN1CC(CSC)CC2c3cccc4[nH]cc(c34)CC21	1
Phenformin	NC(N)=NC(N)=NCCc1ccccc1	1
phenylethanoid glycosides	CC1OC(OCC2OC(Oc3cc(CCO)ccc3O)C(O)C(O)C2O)C(O)C(O)C1O	1
Phosphatidylinositol ether lipid analogue 24	CCCCCCCCCCCCCCCCCCOCC(COP(=O)(O)OC1C(OCC2CCCCC2)CC(O)C(O)C1O)OC	1
Phosphoenolpyruvate	C=C(OP(=O)(O)O)C(=O)O	1
Picolinic acid	O=C(O)c1ccccn1	1
Pictilisib	CS(=O)(=O)N1CCN(Cc2cc3nc(-c4cccc5[nH]ncc45)nc(N4CCOCC4)c3s2)CC1	1
Piericidin A	CC=C(C)C(O)C(C)C=C(C)C=CCC(C)=CCc1[nH]c(OC)c(OC)c(=O)c1C	1
Plumbagin	CC1=CC(=O)c2c(O)cccc2C1=O	1
Polydatin	OCC1OC(Oc2cc(O)cc(C=Cc3ccc(O)cc3)c2)C(O)C(O)C1O	1
Polygonum multiflorum Extract	OCC1OC(Oc2c(O)cc(O)cc2C=Cc2ccc(O)cc2)C(O)C(O)C1O	1
Pregnenolone	CC(=O)C1CCC2C3CC=C4CC(O)CCC4(C)C3CCC12C	1
Proanthocycanidin	COc1c(O)cc(C2Oc3c(c(O)cc(O)c3C3c4c(O)cc(O)cc4OC(c4ccc(O)cc4)C3O)CC2O)cc1O	1
Procyanidins	Oc1cc(O)c2c(c1)OC(c1ccc(O)c(O)c1)C(OC1(c3ccc(O)c(O)c3)Oc3cc(O)cc(O)c3C(O)C1O)C2	1
Promethazine hydrochloride	CC(CN1c2ccccc2Sc2ccccc21)N(C)C	1
Propionylpromazine hydrochloride	CCC(=O)c1ccc2c(c1)N(CCCN(C)C)c1ccccc1S2	1
Propyl gallate	CCCOC(=O)c1cc(O)c(O)c(O)c1	1
Protocatechuic acid	O=C(O)c1ccc(O)c(O)c1	1
Psora-4	O=c1ccc2c(OCCCCc3ccccc3)c3ccoc3cc2o1	1
Psoralea corylifolia extract	O=c1ccc2cc3ccoc3cc2o1	1
Putrescine	NCCCCN	1
Pyrroloquinoline quinone	O=C(O)c1cc(C(=O)O)c2c(n1)C(=O)C(=O)c1cc(C(=O)O)[nH]c1-2	1
Sodium pyruvate	CC(=O)C(=O)O	1
Q3M	O=c1c(OC2OC(CO)C(OC3OC(CO)C(O)C(O)C3O)C(O)C2O)c(-c2ccc(O)c(O)c2)oc2cc(O)cc(O)c12	1
Quercetin	O=c1c(O)c(-c2ccc(O)c(O)c2)oc2cc(O)cc(O)c12	1
Reserpine	COC(=O)C1C2CC3c4[nH]c5cc(OC)ccc5c4CCN3CC2CC(OC(=O)c2cc(OC)c(OC)c(OC)c2)C1OC	1
Resveratrol	Oc1ccc(C=Cc2cc(O)cc(O)c2)cc1	1
Ribes fasciculatum eylacetate fraction	CC=Cc1ccc(OC(C)C(O)c2ccc(O)cc2)cc1	1
Ribose	OC1COC(O)C(O)C1O	1
Rosmarinic acid	O=C(C=Cc1ccc(O)c(O)c1)OC(Cc1ccc(O)c(O)c1)C(=O)O	1
Rotenone	C=C(C)C1Cc2c(ccc3c2OC2COc4cc(OC)c(OC)cc4C2C3=O)O1	1
Salicylamine	NCc1ccccc1O	1
S-allylmercapto-N-acetylcysteine	C=CCSSCC(N)C(=O)O	1
Sesamin	c1cc2c(cc1C1OCC3C(c4ccc5c(c4)OCO5)OCC13)OCO2	1
Silydianin	COc1cc(C2C3C=C(C4Oc5cc(O)cc(O)c5C(=O)C4O)C4C2COC4(O)C3=O)ccc1O	1
Silymarin	COc1cc(C2Oc3cc(C4Oc5cc(O)cc(O)c5C(=O)C4O)ccc3OC2CO)ccc1O	1
Sorbitol	OCC(O)C(O)C(O)C(O)CO	1
Specioside	O=C(C=Cc1ccc(O)cc1)OC1C2C=COC(OC3OC(CO)C(O)C(O)C3O)C2C2(CO)OC12	1
Spermidine	NCCCCNCCCN	1
SU 4312	CN(C)c1ccc(C=C2C(=O)Nc3ccccc32)cc1	1
Succinate	O=C(O)CCC(=O)O	1
Sulfamethoxazole	Cc1cc(NS(=O)(=O)c2ccc(N)cc2)no1	1
Tamarixetin	COc1ccc(-c2oc3cc(O)cc(O)c3c(=O)c2O)cc1O	1
Taurine	NCCS(=O)(=O)O	1
Taxifolin	O=C1c2c(O)cc(O)cc2OC(c2ccc(O)c(O)c2)C1O	1
Thioridazine hydrochloride	CSc1ccc2c(c1)N(CCC1CCCCN1C)c1ccccc1S2	1
Threonine	CC(O)C(N)C(=O)O	1
Tocotrienol	CC(C)=CCCC(C)=CCCC(C)=CCCC1(C)CCc2cc(O)ccc2O1	1
Tomatidine	CC1CCC2(NC1)OC1CC3C4CCC5CC(O)CCC5(C)C4CCC3(C)C1C2C	1
TPEN	c1ccc(CN(CCN(Cc2ccccn2)Cc2ccccn2)Cc2ccccn2)nc1	1
trans-2,4',5-trihydroxystilbene	Oc1cc(O)c(C=Cc2ccccc2)cc1O	1
trans-3,5-dimethoxy-4-fluoro-4'-hydroxystilbene	COC1=CC(C=Cc2ccccc2)=CC(OC)C1(O)F	1
Trehalose	OCC1OC(OC2OC(CO)C(O)C(O)C2O)C(O)C(O)C1O	1
Trequinsin hydrochloride	COc1cc2c(cc1OC)-c1cc(=Nc3c(C)cc(C)cc3C)n(C)c(=O)n1CC2	1
Trichostatin A	CC(C=CC(=O)NO)=CC(C)C(=O)c1ccc(N(C)C)cc1	1
Trimethadione	CN1C(=O)OC(C)(C)C1=O	1
Triptolide	CC(C)C12OC1C1OC13C1(C)CCC4=C(COC4=O)C1CC1OC13C2O	1
Trolox	Cc1c(C)c2c(c(C)c1O)CCC(C)(C(=O)O)O2	1
Tryptophan	NC(Cc1c[nH]c2ccccc12)C(=O)O	1
Tyrosine	NC(Cc1ccc(O)cc1)C(=O)O	1
Tyrosine-Alanine Dipeptide	CC(NC(=O)C(N)Cc1ccc(O)cc1)C(=O)O	1
Tyrphostin AG 1478	COc1cc2ncnc(Nc3cccc(Cl)c3)c2cc1OC	1
Urolithin A	O=c1oc2cc(O)ccc2c2ccc(O)cc12	1
Urolithin B	O=c1oc2cc(O)ccc2c2ccccc12	1
Urolithin C	O=c1oc2cc(O)ccc2c2cc(O)c(O)cc12	1
Urolithin D	O=c1oc2c(O)c(O)ccc2c2cc(O)c(O)cc12	1
Valproic acid	CCCC(CCC)C(=O)O	1
Verminoside	O=C(C=Cc1ccc(O)c(O)c1)OC1C2C=COC(OC3OC(CO)C(O)C(O)C3O)C2C2(CO)OC12	1
Vincristine sulfate	CCC1(O)CC2CN(CCc3c([nH]c4ccccc34)C(C(=O)OC)(c3cc4c(cc3OC)N(C=O)C3C(O)(C(=O)OC)C(OC(C)=O)C5(CC)C=CCN6CCC43C65)C2)C1	1
Vinpocetine	CCOC(=O)C1=CC2(CC)CCCN3CCc4c(n1c1ccccc41)C32	1
Vitamin D3	C=C1CCC(O)CC1=CC=C1CCCC2(C)C1CCC2C(C)CCCC(C)C	1
Vitamin E	Cc1c(C)c2c(c(C)c1O)CCC(C)(CCCC(C)CCCC(C)CCCC(C)C)O2	1
Vitexin	O=c1cc(-c2ccc(O)cc2)oc2c(C3OC(CO)C(O)C(O)C3O)c(O)cc(O)c12	1
Withanolide A	CC1=C(C)C(=O)OC(C(C)(O)C2CCC3C4C5OC5C5(O)CC=CC(=O)C5(C)C4CCC32C)C1	1
Xanthine	O=c1[nH]c(=O)c2[nH]cnc2[nH]1	1
(Iso)lappaol A	COc1cc(CC2C(=O)OCC2Cc2cc(OC)c3c(c2)C(CO)C(c2ccc(O)c(OC)c2)O3)ccc1O	1
(R)-2-hydroxyglutarate	O=C(O)CCC(O)C(=O)O	1
(R,R)-cis-Diethyl tetrahydro-2,8-chrysenediol	CCC1Cc2cc(O)ccc2C2=C1c1ccc(O)cc1CC2CC	1
__linolenic acid	CCC=CCC=CCC=CCCCCCCCC(=O)O	1
1,2,3-Triazolyl ester of ketorolac	COc1ccccc1-n1cc(COC(=O)C2CCn3c(C(=O)c4ccccc4)ccc32)nn1	1
1,2,4-triazolo[1,5-a]pyridine	c1ccn2ncnc2c1	1
3,4-dichloroisocoumarin	O=c1oc(Cl)c(Cl)c2ccccc12	1
3-methylxanthine	Cn1c(=O)[nH]c(=O)c2[nH]cnc21	1
5-octanoyl salicylic acid	CCCCCCCC(=O)c1ccc(O)c(C(=O)O)c1	1
Acacetin 7-O-alpha-l-rhamnopyranosyl (1_2) beta-D-xylopyranoside	COc1ccc(-c2cc(=O)c3c(O)cc(OC4OC(COC5OC(C)C(O)C(O)C5O)C(O)C(O)C4O)cc3o2)cc1	1
Astaxanthin	CC(C=CC=C(C)C=CC1=C(C)C(=O)C(O)CC1(C)C)=CC=CC=C(C)C=CC=C(C)C=CC1=C(C)C(=O)C(O)CC1(C)C	1
Astragalus membranaceus polysaccharide	CC(C)(O)C1CCC(C)(C2C(O)CC3(C)C4CC(OC5OC(CO)C(O)C(O)C5O)C5C(C)(C)C(OC6OCC(O)C(O)C6O)CCC56CC46CCC23C)O1	1
Bacitracin	CCC(C)C(N)C1=NC(C(=O)NC(CC(C)C)C(=O)NC(CCC(=O)O)C(=O)NC(C(=O)NC2CCCCNC(=O)C(CC(N)=O)NC(=O)C(CC(=O)O)NC(=O)C(Cc3cnc[nH]3)NC(=O)C(Cc3ccccc3)NC(=O)C(C(C)CC)NC(=O)C(CCCN)NC2=O)C(C)CC)CS1	1
Betaine	C[N+](C)(C)CC(=O)[O-]	1
Chicoric acid	O=C(C=Cc1ccc(O)c(O)c1)OC(C(=O)O)C(OC(=O)C=Cc1ccc(O)c(O)c1)C(=O)O	1
Cinnarizine	C(=Cc1ccccc1)CN1CCN(C(c2ccccc2)c2ccccc2)CC1	1
Coenzyme Q10	COC1=C(OC)C(=O)C(CC=C(C)CCC=C(C)CCC=C(C)CCC=C(C)CCC=C(C)CCC=C(C)CCC=C(C)CCC=C(C)CCC=C(C)CCC=C(C)C)=C(C)C1=O	1
Colanic acid	CC(=O)OC1C(O)C(OC2C(O)C(O)OC(CO)C2O)OC(C)C1OC1OC(C)C(OC2OC(CO)C(O)C(OC3OC(C(=O)O)C(OC4OC5COC(C)(C(=O)O)OC5C(O)C4O)C(O)C3O)C2O)C(O)C1O	1
Cranberry extract	Oc1cc(O)c2c(c1)OC(c1ccc(O)c(O)c1)C(O)C2c1c(O)cc(O)c2c1OC(c1ccc(O)c(O)c1)C(O)C2c1c(O)cc(O)c2c1OC1(c3ccc(O)c(O)c3)Oc3cc(O)c4c(c3C2C1O)OC(c1ccc(O)c(O)c1)C(O)C4	1
Cyclosporin A	CC=CCC(C)C(O)C1C(=O)NC(CC)C(=O)N(C)CC(=O)N(C)C(CC(C)C)C(=O)NC(C(C)C)C(=O)N(C)C(CC(C)C)C(=O)NC(C)C(=O)NC(C)C(=O)N(C)C(CC(C)C)C(=O)N(C)C(CC(C)C)C(=O)N(C)C(C(C)C)C(=O)N1C	1
Dauer-inducing Pheromone	CC(CCC=CC(=O)Nc1ccc(C(=O)O)cc1)OC1OC(C)C(O)CC1O	1
Ferulsinaic acid	CC(C)=CC1CC(C)C(COc2ccc3ccc(=O)oc3c2)C1(C)CCC(=O)O	1
Gluconate	O=C(O)C(O)C(O)C(O)C(O)CO	1
guarana ethanolic extract	Cn1c(=O)c2c(nc(N3CCOCC3)n2C)n(C)c1=O	1
Lappaol C	COc1cc(CC2C(=O)OCC2Cc2cc(OC)c(O)c(C(CO)C(O)c3ccc(O)c(OC)c3)c2)ccc1O	1
Lonicera japonica	O=C(C=Cc1ccc(O)c(O)c1)OC1CC(O)(C(=O)O)CC(O)C1O	1
Nicardipine hydrochloride	COC(=O)C1=C(C)NC(C)=C(C(=O)OCCN(C)Cc2ccccc2)C1c1cccc([N+](=O)[O-])c1	1
Otophylloside B	COC1CC(OC2C(C)OC(OC3C(C)OC(OC4CCC5(C)C(=CCC6(O)C5CC(OC(=O)C=C(C)C(C)C)C5(C)C(O)(C(C)=O)CCC65O)C4)CC3OC)CC2OC)OC(C)C1O	1
Panax notoginseng main root polysaccharide	CC(C)=CCCC(COC1OC(COC2OC(CO)C(O)C2O)C(O)C(O)C1O)C1CCC2(C)C1C(O)CC1C3(C)CCC(OC4OC(CO)C(O)C(O)C4O)C(C)(C)C3CCC12C	1
Phaseolus vulgaris Extract	CC(C)=CCCC(C)(OC1OC(CO)C(O)C(O)C1O)C1CCC2(C)C1C(O)CC1C3(C)CCC(O)C(C)(C)C3C(OC3OC(CO)C(O)C(O)C3O)CC12C	1
Q3'G	O=c1c(O)c(-c2ccc(O)c(OC3OC(CO)C(O)C(O)C3O)c2)oc2cc(O)cc(O)c12	1
Salicylic acid	O=C(O)c1ccccc1O	1
Shatavarin IV	CC1CCC2(OC1)OC1CC3C4CCC5CC(OC6OC(CO)C(OC7OC(C)C(O)C(O)C7O)C(O)C6OC6OC(CO)C(O)C(O)C6O)CCC5(C)C4CCC3(C)C1C2C	1
Soybean trypsin inhibitor	CCC(C)C(NC(=O)C(NC(=O)C(Cc1ccccc1)NC(=O)C(N)CC(=O)O)C(C)C)C(=O)NC(CC(=O)O)C(=O)NC(CC(N)=O)C(=O)NC(CCC(N)=O)C(=O)NCC(=O)NC(CC(N)=O)C(=O)N1CCCC1C(=O)NC(CC(C)C)C(=O)NC(CC(=O)O)C(=O)NC(CC(N)=O)C(=O)NCC(=O)NCC(=O)O	1
Tannic acid	O=C(OCC1OC(OC(=O)c2cc(O)c(O)c(OC(=O)c3cc(O)c(O)c(O)c3)c2)C(OC(=O)c2cc(O)c(O)c(OC(=O)c3cc(O)c(O)c(O)c3)c2)C(OC(=O)c2cc(O)c(O)c(OC(=O)c3cc(O)c(O)c(O)c3)c2)C1OC(=O)c1cc(O)c(O)c(OC(=O)c2cc(O)c(O)c(O)c2)c1)c1cc(O)c(O)c(OC(=O)c2cc(O)c(O)c(O)c2)c1	1
Tyrosol	OCCc1ccc(O)cc1	1
Zinc Sulfate	O=S(=O)(O)O	1
AMN082	c1ccc(C(NCCNC(c2ccccc2)c2ccccc2)c2ccccc2)cc1	1
BTCP hydrochloride	c1ccc2sc(C3(N4CCCCC4)CCCCC3)cc2c1	1
EUK-8	Oc1ccccc1C=NCCN=Cc1ccccc1O	1
Guanfacine hydrochloride	NC(N)=NC(=O)Cc1c(Cl)cccc1Cl	1
Omega-6	CCCCCC=CCC=CCCCCCCCC(=O)O	1
Ikarugamycin	CCC1C(C)CC2C1C=CC1C3CC=CC(=O)NCCCC4NC(=O)C(=C(O)C=CC3CC12)C4=O	1
Rifampicin	COC1C=COC2(C)Oc3c(C)c(O)c4c(O)c(c(C=NN5CCN(C)CC5)c(O)c4c3C2=O)NC(=O)C(C)=CC=CC(C)C(O)C(C)C(O)C(C)C(OC(C)=O)C1C	1
Rifampicin SV	COC1C=COC2(C)Oc3c(C)c(O)c4c(O)c(cc(O)c4c3C2=O)NC(=O)C(C)=CC=CC(C)C(O)C(C)C(O)C(C)C(OC(C)=O)C1C	1
Tanespimycin	C=CCNC1=C2CC(C)CC(OC)C(O)C(C)C=C(C)C(OC(N)=O)C(OC)C=CC=C(C)C(=O)NC(=CC1=O)C2=O	1
Chlorophyll	C=CC1=C(C)C2=NC1=CC1=NC(=Cc3[nH]c4c(c3C)=C(O)C(C(=O)OC)C=4C3=NC(=C2)C(C)C3CCC(=O)OCC=C(C)CCCC(C)CCCC(C)CCCC(C)C)C(CC)=C1C	1
Geldanamycin	COC1=C2CC(C)CC(OC)C(O)C(C)C=C(C)C(OC(N)=O)C(OC)C=CC=C(C)C(=O)NC(=CC1=O)C2=O	1
Rapamycin	COC1CC2CCC(C)C(O)(O2)C(=O)C(=O)N2CCCCC2C(=O)OC(C(C)CC2CCC(O)C(OC)C2)CC(=O)C(C)C=C(C)C(O)C(OC)C(=O)C(C)CC(C)C=CC=CC=C1C	1

## Sheet: Feature Ranking
Feature Ranking
Selected features used to obtain the best performing classifier. The features consist of molecular descriptors obtained by MOE and are ranked based on the "Gini" importance score of the random forest algorithm.
Descriptor	"Gini" index
a_nN	0.062
PEOE_VSA+2	0.029
vsurf_D8	0.026
h_pKa	0.024
SMR_VSA6	0.023
rsynth	0.023
PEOE_VSA-4	0.022
PEOE_VSA+4	0.021
PEOE_VSA-6	0.021
PEOE_VSA_PPOS	0.021
chi0_C	0.02
Q_VSA_PNEG	0.02
PEOE_VSA_POL	0.02
chi0v_C	0.02
SMR_VSA3	0.019
Q_VSA_PPOS	0.019
b_single	0.018
a_count	0.018
SlogP_VSA3	0.018
PEOE_VSA_PNEG	0.018
TPSA	0.017
zagreb	0.017
weinerPol	0.017
opr_brigid	0.017
Kier3	0.017
PEOE_VSA-1	0.016
chi0	0.016
Kier2	0.016
SlogP_VSA2	0.016
a_nH	0.015
SlogP_VSA1	0.014
a_nC	0.014
vsa_other	0.014
SMR_VSA2	0.014
SMR_VSA1	0.014
SlogP_VSA0	0.014
chiral_u	0.013
SlogP_VSA4	0.013
SMR_VSA4	0.013
vsa_pol	0.013
diameter	0.012
b_heavy	0.012
SlogP_VSA7	0.012
a_hyd	0.012
Kier1	0.012
VAdjMa	0.012
SlogP_VSA5	0.011
a_nO	0.011
a_heavy	0.011
b_double	0.011
PEOE_VSA+3	0.011
vsa_acc	0.01
chiral	0.01
a_donacc	0.01
SlogP_VSA8	0.009
PEOE_VSA-5	0.009
a_acc	0.008
SMR_VSA0	0.007
a_don	0.007
b_ar	0.007
PEOE_VSA+5	0.007
a_aro	0.007
rings	0.006
opr_nring	0.006
radius	0.004
opr_violation	0.003
mutagenic	0.002
lip_violation	0.001
opr_leadlike	0.001

## Sheet: Predicted Probabilities
Predicted Probabilities
Compounds in the external database ranked based on their predicted probability of increasing the lifespan of C. elegans using random forest classification. The entries of the external database were obtained from DrugBank.
Chemical name	Standardised Smiles	Predicted Probability
Diosmin	COc1ccc(-c2cc(=O)c3c(O)cc(OC4OC(COC5OC(C)C(O)C(O)C5O)C(O)C(O)C4O)cc3o2)cc1O	0.96
Gamolenic acid	CCCCCC=CCC=CCC=CCCCCC(=O)O	0.95
Rutin	CC1OC(OCC2OC(Oc3c(-c4ccc(O)c(O)c4)oc4cc(O)cc(O)c4c3=O)C(O)C(O)C2O)C(O)C(O)C1O	0.95
Hesperidin	COc1ccc(C2CC(=O)c3c(O)cc(OC4OC(COC5OC(C)C(O)C(O)C5O)C(O)C(O)C4O)cc3O2)cc1O	0.94
Lactose	OCC1OC(OC2C(CO)OC(O)C(O)C2O)C(O)C(O)C1O	0.89
6''-O-Malonyldaidzin	O=C(O)CC(=O)OCC1OC(Oc2ccc3c(=O)c(-c4ccc(O)cc4)coc3c2)C(O)C(O)C1O	0.84
Fidaxomicin	CCc1c(Cl)c(O)c(Cl)c(O)c1C(=O)OC1C(C)OC(OC/C2=C/C=C\CC(O)/C(C)=C\C(CC)C(OC3OC(C)(C)C(OC(=O)C(C)C)C(O)C3O)/C(C)=C\C(C)=C/CC(C(C)O)OC2=O)C(OC)C1O	0.84
Sucrose	OCC1OC(OC2C(CO)OC(O)(CO)C2O)C(O)C(O)C1O	0.83
Lactulose	OCC1OC(OC2(CO)OC(CO)C(O)C2O)C(O)C(O)C1O	0.83
Sodium aurothiomalate	O=C(O)CC(S)C(=O)O	0.82
Aloin	O=C1c2c(O)cccc2C(C2OC(CO)C(O)C(O)C2O)c2cc(CO)cc(O)c21	0.81
Rifapentine	COC1/C=C\OC2(C)Oc3c(C)c(O)c4c(O)c(c(C=NN5CCN(C6CCCC6)CC5)c(O)c4c3C2=O)NC(=O)/C(C)=C\C=C/C(C)C(O)C(C)C(O)C(C)C(OC(C)=O)C1C	0.81
Plecanatide	CC(C)CC(NC(=O)C1CSSCC2NC(=O)C(CC(C)C)NC(=O)C(CCC(=O)O)NC(=O)C(NC(=O)C(CCC(=O)O)NC(=O)C(CC(=O)O)NC(=O)C(N)CC(N)=O)CSSCC(NC(=O)C(C)NC(=O)C(C(C)C)NC(=O)C(CC(N)=O)NC(=O)C(C(C)C)NC2=O)C(=O)NC(C(C)O)C(=O)NCC(=O)N1)C(=O)O	0.8
Calcifediol	C=C1CCC(O)CC1=CC=C1CCCC2(C)C1CCC2C(C)CCCC(C)(C)O	0.8
Chlortetracycline	CN(C)C1C(=O)C(C(N)=O)=C(O)C2(O)C(=O)C3=C(O)c4c(O)ccc(Cl)c4C(C)(O)C3CC12	0.8
Daptomycin	CCCCCCCCCC(=O)NC(Cc1c[nH]c2ccccc12)C(=O)NC(CC(N)=O)C(=O)NC(CC(=O)O)C(=O)NC1C(=O)NCC(=O)NC(CCCN)C(=O)NC(CC(=O)O)C(=O)NC(C)C(=O)NC(CC(=O)O)C(=O)NCC(=O)NC(CO)C(=O)NC(C(C)CC(=O)O)C(=O)NC(CC(=O)c2ccccc2N)C(=O)OC1C	0.79
Alfacalcidol	C=C1C(=CC=C2CCCC3(C)C2CCC3C(C)CCCC(C)C)CC(O)CC1O	0.79
Calcium glucoheptonate	O=C(O)C(O)C(O)C(O)C(O)C(O)CO	0.78
Deslanoside	CC1OC(OC2CCC3(C)C(CCC4C3CC(O)C3(C)C(C5=CC(=O)OC5)CCC43O)C2)CC(O)C1OC1CC(O)C(OC2CC(O)C(OC3OC(CO)C(O)C(O)C3O)C(C)O2)C(C)O1	0.78
Sugammadex	O=C(O)CCSCC1OC2OC3C(CSCCC(=O)O)OC(OC4C(CSCCC(=O)O)OC(OC5C(CSCCC(=O)O)OC(OC6C(CSCCC(=O)O)OC(OC7C(CSCCC(=O)O)OC(OC8C(CSCCC(=O)O)OC(OC9C(CSCCC(=O)O)OC(OC1C(O)C2O)C(O)C9O)C(O)C8O)C(O)C7O)C(O)C6O)C(O)C5O)C(O)C4O)C(O)C3O	0.77
Natamycin	CC1C/C=C\C=C/C=C\C=C/C(OC2OC(C)C(O)C(N)C2O)CC2OC(O)(CC(O)CC3OC3/C=C\C(=O)O1)CC(O)C2C(=O)O	0.77
Trichloroacetate	O=C(O)C(Cl)(Cl)Cl	0.76
Clarithromycin	CCC1OC(=O)C(C)C(OC2CC(C)(OC)C(O)C(C)O2)C(C)C(OC2OC(C)CC(N(C)C)C2O)C(C)(OC)CC(C)C(=O)C(C)C(O)C1(C)O	0.75
Tetracycline	CN(C)C1C(=O)C(C(N)=O)=C(O)C2(O)C(=O)C3=C(O)c4c(O)cccc4C(C)(O)C3CC12	0.75
Erythromycin	CCC1OC(=O)C(C)C(OC2CC(C)(OC)C(O)C(C)O2)C(C)C(OC2OC(C)CC(N(C)C)C2O)C(C)(O)CC(C)C(=O)C(C)C(O)C1(C)O	0.75
Ginseng	CC1(C)CCC2(C(=O)OC3OC(CO)C(O)C(O)C3O)CCC3(CO)C(=CCC4C5(C)CC(O)C(O)C(C)(C(=O)OC6OC(CO)C(O)C(O)C6O)C5CCC43C)C2C1	0.74
Indium In-111 pentetreotide	CC(O)C(CO)NC(=O)C1CSSCC(NC(=O)C(Cc2ccccc2)NC(=O)CN(CCN(CCC(C(=O)O)C(=O)O)CC(=O)O)CC(=O)O)C(=O)NC(Cc2ccccc2)C(=O)NC(Cc2c[nH]c3ccccc23)C(=O)NC(CCCCN)C(=O)NC(C(C)O)C(=O)N1	0.73
Plicamycin	COC(C(=O)C(O)C(C)O)C1Cc2cc3cc(OC4CC(OC5CC(O)C(O)C(C)O5)C(O)C(C)O4)c(C)c(O)c3c(O)c2C(=O)C1OC1CC(OC2CC(OC3CC(C)(O)C(O)C(C)O3)C(O)C(C)O2)C(O)C(C)O1	0.73
Doxercalciferol	C=C1C(=CC=C2CCCC3(C)C2CCC3C(C)C=CC(C)C(C)C)CC(O)CC1O	0.73
Bivalirudin	CCC(C)C(NC(=O)C(CCC(=O)O)NC(=O)C(CCC(=O)O)NC(=O)C(Cc1ccccc1)NC(=O)C(CC(=O)O)NC(=O)CNC(=O)C(CC(N)=O)NC(=O)CNC(=O)CNC(=O)CNC(=O)CNC(=O)C1CCCN1C(=O)C(CCCNC(=N)N)NC(=O)C1CCCN1C(=O)C(N)Cc1ccccc1)C(=O)N1CCCC1C(=O)NC(CCC(=O)O)C(=O)NC(CCC(=O)O)C(=O)NC(Cc1ccc(O)cc1)C(=O)NC(CC(C)C)C(=O)O	0.73
Sarecycline	CON(C)Cc1ccc(O)c2c1CC1CC3C(N(C)C)C(=O)C(C(N)=O)=C(O)C3(O)C(=O)C1=C2O	0.72
Gaxilose	O=CC(O)C(O)C(CO)OC1OC(CO)C(O)C(O)C1O	0.72
Azithromycin	CCC1OC(=O)C(C)C(OC2CC(C)(OC)C(O)C(C)O2)C(C)C(OC2OC(C)CC(N(C)C)C2O)C(C)(O)CC(C)CN(C)C(C)C(O)C1(C)O	0.72
Amphotericin B	CC1/C=C\C=C/C=C\C=C/C=C\C=C/C=C\C(OC2OC(C)C(O)C(N)C2O)CC2OC(O)(CC(O)CC(O)C(O)CCC(O)CC(O)CC(=O)OC(C)C(C)C1O)CC(O)C2C(=O)O	0.72
Calcium levulinate	CC(=O)CCC(=O)O	0.72
Xanthan gum	CC(=O)OCC1OC(OC2C(O)C(CP)OC(CO)C2OC2OC(CO)C(OP)C(O)C2O)C(OC2OC(C(=O)O)C(OC3OC4COC(C)(C(=O)O)OC4C(O)C3O)C(O)C2O)C(O)C1O	0.72
Digoxin	CC1OC(OC2C(O)CC(OC3C(O)CC(OC4CCC5(C)C(CCC6C5CC(O)C5(C)C(C7=CC(=O)OC7)CCC65O)C4)OC3C)OC2C)CC(O)C1O	0.72
Dotatate gallium Ga-68	CC(O)C(NC(=O)C1CSSCC(NC(=O)C(Cc2ccccc2)NC(=O)CN2CCN(CC(=O)O)CCN(CC(=O)O)CCN(CC(=O)O)CC2)C(=O)NC(Cc2ccc(O)cc2)C(=O)NC(Cc2c[nH]c3ccccc23)C(=O)NC(CCCCN)C(=O)NC(C(C)O)C(=O)N1)C(=O)O	0.71
Pentetreotide	CC(O)C(CO)NC(=O)C1CSSCC(NC(=O)C(Cc2ccccc2)NC(=O)CN(CCN(CCN(CC(=O)O)CC(=O)O)CC(=O)O)CC(=O)O)C(=O)NC(Cc2ccccc2)C(=O)NC(Cc2c[nH]c3ccccc23)C(=O)NC(CCCCN)C(=O)NC(C(C)O)C(=O)N1	0.71
Edotreotide gallium Ga-68	CC(O)C(CO)NC(=O)C1CSSCC(NC(=O)C(Cc2ccccc2)NC(=O)CN2CCN(CC(=O)O)CCN(CC(=O)O)CCN(CC(=O)O)CC2)C(=O)NC(Cc2ccc(O)cc2)C(=O)NC(Cc2c[nH]c3ccccc23)C(=O)NC(CCCCN)C(=O)NC(C(C)O)C(=O)N1	0.71
Nystatin	CC1/C=C\C=C/CC/C=C\C=C/C=C\C=C/C(OC2OC(C)C(O)C(N)C2O)CC2OC(O)(CC(O)C(O)CCC(O)CC(O)CC(O)CC(=O)OC(C)C(C)C1O)CC(O)C2C(=O)O	0.71
Hypromellose	COCC1OC(OC2C(COCC(C)O)OC(OC)C(OCC(C)O)C2OCC(C)O)C(OC)C(OC)C1OC1OC(CO)C(OC)C(O)C1O	0.7
Calcium threonate	O=C(O)C(O)C(O)CO	0.7
Epirubicin	COc1cccc2c1C(=O)c1c(O)c3c(c(O)c1C2=O)CC(O)(C(=O)CO)CC3OC1CC(N)C(O)C(C)O1	0.7
Rescinnamine	COC(=O)C1C2CC3c4[nH]c5cc(OC)ccc5c4CCN3CC2CC(OC(=O)C=Cc2cc(OC)c(OC)c(OC)c2)C1OC	0.7
Linaclotide	CC1NC(=O)C2CCCN2C(=O)C(CC(N)=O)NC(=O)C2CSSCC(N)C(=O)NC3CSSCC(NC1=O)C(=O)NC(C(C)O)C(=O)NCC(=O)NC(C(=O)NC(Cc1ccc(O)cc1)C(=O)O)CSSCC(NC(=O)C(Cc1ccc(O)cc1)NC(=O)C(CCC(=O)O)NC3=O)C(=O)N2	0.7
Stearic acid	CCCCCCCCCCCCCCCCCC(=O)O	0.69
Succimer	O=C(O)C(S)C(S)C(=O)O	0.69
Temsirolimus	COC1CC2CCC(C)C(O)(O2)C(=O)C(=O)N2CCCCC2C(=O)OC(C(C)CC2CCC(OC(=O)C(C)(CO)CO)C(OC)C2)CC(=O)C(C)/C=C(/C)C(O)C(OC)C(=O)C(C)CC(C)/C=C\C=C/C=C\1C	0.68
Oritavancin	CNC(CC(C)C)C(=O)NC1C(=O)NC(CC(N)=O)C(=O)NC2C(=O)NC3C(=O)NC(C(=O)NC(C(=O)O)c4cc(O)cc(O)c4-c4cc3ccc4O)C(OC3CC(C)(N)C(O)C(C)O3)c3ccc(c(Cl)c3)Oc3cc2cc(c3OC2OC(CO)C(O)C(O)C2OC2CC(C)(NCc3ccc(-c4ccc(Cl)cc4)cc3)C(O)C(C)O2)Oc2ccc(cc2Cl)C1O	0.68
Sinapultide	CC(C)CC(NC(=O)C(N)CCCCN)C(=O)NC(CC(C)C)C(=O)NC(CC(C)C)C(=O)NC(CC(C)C)C(=O)NC(CCCCN)C(=O)NC(CC(C)C)C(=O)NC(CC(C)C)C(=O)NC(CC(C)C)C(=O)NC(CC(C)C)C(=O)NC(CCCCN)C(=O)NC(CC(C)C)C(=O)NC(CC(C)C)C(=O)NC(CC(C)C)C(=O)NC(CC(C)C)C(=O)NC(CCCCN)C(=O)NC(CC(C)C)C(=O)NC(CC(C)C)C(=O)NC(CC(C)C)C(=O)NC(CC(C)C)C(=O)NC(CCCCN)C(=O)O	0.68
Anidulafungin	CCCCCOc1ccc(-c2ccc(-c3ccc(C(=O)NC4CC(O)C(O)NC(=O)C5C(O)C(C)CN5C(=O)C(C(C)O)NC(=O)C(C(O)C(O)c5ccc(O)cc5)NC(=O)C5CC(O)CN5C(=O)C(C(C)O)NC4=O)cc3)cc2)cc1	0.67
Ergocalciferol	C=C1CCC(O)CC1=CC=C1CCCC2(C)C1CCC2C(C)C=CC(C)C(C)C	0.67
Oxytetracycline	CN(C)C1C(=O)C(C(N)=O)=C(O)C2(O)C(=O)C3=C(O)c4c(O)cccc4C(C)(O)C3C(O)C12	0.67
Diethylstilbestrol	CCC(=C(CC)c1ccc(O)cc1)c1ccc(O)cc1	0.67
Calcium saccharate	O=C(O)C(O)C(O)C(O)C(O)C(=O)O	0.67
Acetyldigitoxin	CC(=O)OC1CC(OC2C(O)CC(OC3C(O)CC(OC4CCC5(C)C(CCC6C5CCC5(C)C(C7=CC(=O)OC7)CCC65O)C4)OC3C)OC2C)OC(C)C1O	0.67
Propylene glycol	CC(O)CO	0.66
Dantron	O=C1c2cccc(O)c2C(=O)c2c(O)cccc21	0.66
Digitoxin	CC1OC(OC2C(O)CC(OC3C(O)CC(OC4CCC5(C)C(CCC6C5CCC5(C)C(C7=CC(=O)OC7)CCC65O)C4)OC3C)OC2C)CC(O)C1O	0.66
Penicillamine	CC(C)(S)C(N)C(=O)O	0.66
Gluconolactone	O=C1OC(CO)C(O)C(O)C1O	0.66
Ziconotide	CSCCC1NC(=O)C(CC(C)C)NC(=O)C(CCCNC(=N)N)NC(=O)C(CO)NC(=O)C2CSSCC3NC(=O)C(CO)NC(=O)CNC(=O)C(C(C)O)NC(=O)C(CSSCC(N)C(=O)NC(CCCCN)C(=O)NCC(=O)NC(CCCCN)C(=O)NCC(=O)NC(C)C(=O)NC(CCCCN)C(=O)N2)NC(=O)C(CSSCC(C(N)=O)NC(=O)C(CCCCN)NC(=O)CNC(=O)C(CO)NC(=O)C(CCCNC(=N)N)NC3=O)NC(=O)C(CC(=O)O)NC(=O)C(Cc2ccc(O)cc2)NC1=O	0.66
gamma-Hydroxybutyric acid	O=C(O)CCCO	0.66
Polymyxin B	CCC(C)CCCCC(=O)NC(CCN)C(=O)NC(C(=O)NC(CCN)C(=O)NC1CCNC(=O)C(C(C)O)NC(=O)C(CCN)NC(=O)C(CCN)NC(=O)C(CC(C)C)NC(=O)C(Cc2ccccc2)NC(=O)C(CCN)NC1=O)C(C)O	0.66
Colistin	CCC(C)CCCC(=O)NC(CCN)C(=O)NC(C(=O)NC(CCN)C(=O)NC1CCNC(=O)C(C(C)O)NC(=O)C(CCN)NC(=O)C(CCN)NC(=O)C(CC(C)C)NC(=O)C(CC(C)C)NC(=O)C(CCN)NC1=O)C(C)O	0.65
Paramethadione	CCC1(C)OC(=O)N(C)C1=O	0.65
Spiramycin	COC1C(O)CC(=O)OC(C)C/C=C\C=C/C(OC2CCC(N(C)C)C(C)O2)C(C)CC(CC=O)C1OC1OC(C)C(OC2CC(C)(O)C(O)C(C)O2)C(N(C)C)C1O	0.65
Steviolbioside	C=C1CC23CCC4C(C)(C(=O)O)CCCC4(C)C2CCC1(OC1OC(CO)C(O)C(O)C1OC1OC(CO)C(O)C(O)C1O)C3	0.65
Semaglutide	CCC(C)C(NC(=O)C(Cc1ccccc1)NC(=O)C(CCC(=O)O)NC(=O)C(CCCCNC(=O)COCCOCCNC(=O)COCCOCCNC(=O)CCC(NC(=O)CCCCCCCCCCCCCCCCC(=O)O)C(=O)O)NC(=O)C(C)NC(=O)C(C)NC(=O)C(CCC(N)=O)NC(=O)CNC(=O)C(CCC(=O)O)NC(=O)C(CC(C)C)NC(=O)C(Cc1ccc(O)cc1)NC(=O)C(CO)NC(=O)C(CO)NC(=O)C(NC(=O)C(CC(=O)O)NC(=O)C(CO)NC(=O)C(NC(=O)C(Cc1ccccc1)NC(=O)C(NC(=O)CNC(=O)C(CCC(=O)O)NC(=O)C(C)(C)NC(=O)C(N)Cc1cnc[nH]1)C(C)O)C(C)O)C(C)C)C(=O)NC…	0.65
Sennosides	O=C(O)c1cc(O)c2c(c1)C(C1c3cc(C(=O)O)cc(O)c3C(=O)c3c(OC4OC(CO)C(O)C(O)C4O)cccc31)c1cccc(OC3OC(CO)C(O)C(O)C3O)c1C2=O	0.64
Carboplatin	O=C(O)C1(C(=O)O)CCC1	0.64
Lixisenatide	CCC(C)C(NC(=O)C(Cc1ccccc1)NC(=O)C(CC(C)C)NC(=O)C(CCCNC(=N)N)NC(=O)C(NC(=O)C(C)NC(=O)C(CCC(=O)O)NC(=O)C(CCC(=O)O)NC(=O)C(CCC(=O)O)NC(=O)C(CCSC)NC(=O)C(CCC(N)=O)NC(=O)C(CCCCN)NC(=O)C(CO)NC(=O)C(CC(C)C)NC(=O)C(CC(=O)O)NC(=O)C(CO)NC(=O)C(NC(=O)C(Cc1ccccc1)NC(=O)C(NC(=O)CNC(=O)C(CCC(=O)O)NC(=O)CNC(=O)C(N)Cc1c[nH]cn1)C(C)O)C(C)O)C(C)C)C(=O)NC(CCC(=O)O)C(=O)NC(Cc1c[nH]c2ccccc12)C(=O)NC(CC(C)C)C(=O)NC(CC…	0.64
Rifaximin	COC1/C=C\OC2(C)Oc3c(C)c(O)c4c(O)c(c5c(nc6cc(C)ccn65)c4c3C2=O)NC(=O)/C(C)=C\C=C/C(C)C(O)C(C)C(O)C(C)C(OC(C)=O)C1C	0.64
Palmitic Acid	CCCCCCCCCCCCCCCC(=O)O	0.63
Glycyrrhizic acid	CC1(C(=O)O)CCC2(C)CCC3(C)C(=CC(=O)C4C5(C)CCC(OC6OC(C(=O)O)C(O)C(O)C6OC6OC(C(=O)O)C(O)C(O)C6O)C(C)(C)C5CCC43C)C2C1	0.63
Pramlintide	CCC(C)C(NC(=O)C1CCCN1C(=O)CNC(=O)C(Cc1ccccc1)NC(=O)C(CC(N)=O)NC(=O)C(CC(N)=O)NC(=O)C(CO)NC(=O)C(CO)NC(=O)C(Cc1cnc[nH]1)NC(=O)C(NC(=O)C(CC(C)C)NC(=O)C(Cc1ccccc1)NC(=O)C(CC(N)=O)NC(=O)C(C)NC(=O)C(CC(C)C)NC(=O)C(CCCNC(=N)N)NC(=O)C(CCC(N)=O)NC(=O)C(NC(=O)C(C)NC(=O)C1CSSCC(NC(=O)C(N)CCCCN)C(=O)NC(CC(N)=O)C(=O)NC(C(C)O)C(=O)NC(C)C(=O)NC(C(C)O)C(=O)N1)C(C)O)C(C)C)C(=O)NC(CC(C)C)C(=O)N1CCCC1C(=O)N1CCCC1C…	0.63
Glycolic acid	O=C(O)CO	0.63
Obeticholic acid	CCC1C(O)C2C3CCC(C(C)CCC(=O)O)C3(C)CCC2C2(C)CCC(O)CC12	0.63
Dienestrol	CC=C(C(=CC)c1ccc(O)cc1)c1ccc(O)cc1	0.63
Ursadiol	CC1(C)CCC2(C)C(=C3CCC4C5(C)CCC(O)C(C)(C)C5CCC4(C)C3(C)CC2O)C1	0.63
Roxithromycin	CCC1OC(=O)C(C)C(OC2CC(C)(OC)C(O)C(C)O2)C(C)C(OC2OC(C)CC(N(C)C)C2O)C(C)(O)CC(C)C(=NOCOCCOC)C(C)C(O)C1(C)O	0.63
Vasopressin	NC(=O)CCC1NC(=O)C(Cc2ccccc2)NC(=O)C(Cc2ccc(O)cc2)NC(=O)C(N)CSSCC(C(=O)N2CCCC2C(=O)NC(CCCN=C(N)N)C(=O)NCC(N)=O)NC(=O)C(CC(N)=O)NC1=O	0.63
Afamelanotide	CCCCC(NC(=O)C(CO)NC(=O)C(Cc1ccc(O)cc1)NC(=O)C(CO)NC(C)=O)C(=O)NC(CCC(=O)O)C(=O)NC(Cc1cnc[nH]1)C(=O)NC(Cc1ccccc1)C(=O)NC(CCCNC(=N)N)C(=O)NC(Cc1c[nH]c2ccccc12)C(=O)NCC(=O)NC(CCCCN)C(=O)N1CCCC1C(=O)NC(C(N)=O)C(C)C	0.62
Iotrolan	CN(C(=O)CC(=O)N(C)c1c(I)c(C(=O)NC(CO)C(O)CO)c(I)c(C(=O)NC(CO)C(O)CO)c1I)c1c(I)c(C(=O)NC(CO)C(O)CO)c(I)c(C(=O)NC(CO)C(O)CO)c1I	0.62
Pectin	O=C(O)C1OC(O)C(O)C(O)C1O	0.62
Starch corn	COC1C(CO)OC(OCC2OC(OC3C(CO)OC(C)C(O)C3O)C(O)C(O)C2OC2OC(CO)C(OC)C(O)C2O)C(O)C1O	0.62
Icatibant	NC(N)=NCCCC(N)C(=O)NC(CCCN=C(N)N)C(=O)N1CCCC1C(=O)N1CC(O)CC1C(=O)NCC(=O)NC(Cc1cccs1)C(=O)NC(CO)C(=O)N1Cc2ccccc2CC1C(=O)N1C(C(=O)NC(CCCN=C(N)N)C(=O)O)CC2CCCCC21	0.62
Cyanocobalamin Co-57	C/C1=C2/N=C(/C=C3\N=C(/C(C)=C4\[N-]C(C(CC(N)=O)C4(C)CCC(=O)NCC(C)OP(=O)(O)OC4C(CO)OC([n+]5c[nH]c6cc(C)c(C)cc65)C4O)C4(C)N=C1C(CCC(N)=O)C4(C)CC(N)=O)C(CCC(N)=O)C3(C)C)C(CCC(N)=O)C2(C)CC(N)=O	0.62
Iloprost	CC#CCC(C)C(O)C=CC1C(O)CC2CC(=CCCCC(=O)O)CC21	0.62
Corticorelin ovine triflutate	CCC(C)C(NC(=O)C(CC(=O)O)NC(=O)C(CC(C)C)NC(=O)C(CC(C)C)NC(=O)C(CCCCN)NC(=O)C(CCCNC(=N)N)NC(=O)C(CC(N)=O)NC(=O)C(CO)NC(=O)C(Cc1cnc[nH]1)NC(=O)C(C)NC(=O)C(CCC(N)=O)NC(=O)C(CCC(N)=O)NC(=O)C(C)NC(=O)C(CC(C)C)NC(=O)C(CCC(N)=O)NC(=O)C(CC(=O)O)NC(=O)C(C)NC(=O)C(CCCCN)NC(=O)C(NC(=O)C(CCSC)NC(=O)C(CCC(=O)O)NC(=O)C(CC(C)C)NC(=O)C(NC(=O)C(CCC(=O)O)NC(=O)C(CCCNC(=N)N)NC(=O)C(CC(C)C)NC(=O)C(CC(C)C)NC(=O)C(Cc1c…	0.62
Somatostatin	CC(N)C(=O)NCC(=O)NC1CSSCC(C(=O)O)NC(=O)C(CO)NC(=O)C(C(C)O)NC(=O)C(Cc2ccccc2)NC(=O)C(C(C)O)NC(=O)C(CCCCN)NC(=O)C(Cc2c[nH]c3ccccc23)NC(=O)C(Cc2ccccc2)NC(=O)C(Cc2ccccc2)NC(=O)C(CC(N)=O)NC(=O)C(CCCCN)NC1=O	0.61
Dactinomycin	Cc1c2oc3c(C)ccc(C(=O)NC4C(=O)NC(C(C)C)C(=O)N5CCCC5C(=O)N(C)CC(=O)N(C)C(C(C)C)C(=O)OC4C)c3nc-2c(C(=O)NC2C(=O)NC(C(C)C)C(=O)N3CCCC3C(=O)N(C)CC(=O)N(C)C(C(C)C)C(=O)OC2C)c(N)c1=O	0.61
Deoxycholic acid	CC(CCC(=O)O)C1CCC2C3CCC4CC(O)CCC4(C)C3CC(O)C12C	0.61
Ergotamine	CN1CC(C(=O)NC2(C)OC3(O)C4CCCN4C(=O)C(Cc4ccccc4)N3C2=O)C=C2c3cccc4[nH]cc(c34)CC21	0.61
Dihydrotachysterol	CC1CCC(O)CC1=CC=C1CCCC2(C)C1CCC2C(C)C=CC(C)C(C)C	0.61
Ursodeoxycholic acid	CC(CCC(=O)O)C1CCC2C3C(O)CC4CC(O)CCC4(C)C3CCC12C	0.61
Niacin	O=C(O)c1cccnc1	0.61
Canrenoic acid	CC12CCC(=O)C=C1C=CC1C2CCC2(C)C1CCC2(O)CCC(=O)O	0.61
Undecylenic acid	C=CCCCCCCCCC(=O)O	0.61
Anthralin	O=C1c2c(O)cccc2Cc2cccc(O)c21	0.6
Paricalcitol	CC(C=CC(C)C(C)(C)O)C1CCC2C(=CC=C3CC(O)CC(O)C3)CCCC21C	0.6
Hydroxyethyl cellulose	COC1C(CO)OC(OCC2OC(OC3C(CO)OC(C)C(O)C3O)C(O)C(O)C2OC2OC(CO)C(OC)C(O)C2OCCO)C(O)C1O	0.6
Alginic acid	COC1OC(C(=O)O)C(OC2OC(C(=O)O)C(OC)C(O)C2O)C(O)C1O	0.6
Pimecrolimus	CCC1/C=C(/C)CC(C)CC(OC)C2OC(O)(C(=O)C(=O)N3CCCCC3C(=O)OC(C(C)=CC3CCC(Cl)C(OC)C3)C(C)C(O)CC1=O)C(C)CC2OC	0.6
Mupirocin	CC(=CC(=O)OCCCCCCCCC(=O)O)CC1OCC(CC2OC2C(C)C(C)O)C(O)C1O	0.6
Terlipressin	NCCCCC(NC(=O)C1CCCN1C(=O)C1CSSCC(NC(=O)CNC(=O)CNC(=O)CN)C(=O)NC(Cc2ccc(O)cc2)C(=O)NC(Cc2ccccc2)C(=O)NC(CCC(N)=O)C(=O)NC(CC(N)=O)C(=O)N1)C(=O)NCC(N)=O	0.6
Triflusal	CC(=O)Oc1cc(C(F)(F)F)ccc1C(=O)O	0.6
Tetracosactide	CSCCC(NC(=O)C(CO)NC(=O)C(Cc1ccc(O)cc1)NC(=O)C(N)CO)C(=O)NC(CCC(=O)O)C(=O)NC(Cc1cnc[nH]1)C(=O)NC(Cc1ccccc1)C(=O)NC(CCCNC(=N)N)C(=O)NC(Cc1c[nH]c2ccccc12)C(=O)NCC(=O)NC(CCCCN)C(=O)N1CCCC1C(=O)NC(C(=O)NCC(=O)NC(CCCCN)C(=O)NC(CCCCN)C(=O)NC(CCCNC(=N)N)C(=O)NC(CCCNC(=N)N)C(=O)N1CCCC1C(=O)NC(C(=O)NC(CCCCN)C(=O)NC(C(=O)NC(Cc1ccc(O)cc1)C(=O)N1CCCC1C(=O)O)C(C)C)C(C)C)C(C)C	0.6
Phenolphthalein	O=C1OC(c2ccc(O)cc2)(c2ccc(O)cc2)c2ccccc21	0.59
Colistimethate	CCC(C)CCCCC(=O)NC(CCNCS(=O)(=O)O)C(=O)NC(C(=O)NC(CCNCS(=O)(=O)O)C(=O)NC1CCNC(=O)C(C(C)O)NC(=O)C(CCNCS(=O)(=O)O)NC(=O)C(CCNCS(=O)(=O)O)NC(=O)C(CC(C)C)NC(=O)C(CC(C)C)NC(=O)C(CCNCS(=O)(=O)O)NC1=O)C(C)O	0.59
Lypressin	NCCCCC(NC(=O)C1CCCN1C(=O)C1CSSCC(N)C(=O)NC(Cc2ccc(O)cc2)C(=O)NC(Cc2ccccc2)C(=O)NC(CCC(N)=O)C(=O)NC(CC(N)=O)C(=O)N1)C(=O)NCC(N)=O	0.58
Zeaxanthin	CC(C=CC=C(C)C=CC1=C(C)CC(O)CC1(C)C)=CC=CC=C(C)C=CC=C(C)C=CC1=C(C)CC(O)CC1(C)C	0.58
Calcitriol	C=C1C(=CC=C2CCCC3(C)C2CCC3C(C)CCCC(C)(C)O)CC(O)CC1O	0.58
Phenylacetic acid	O=C(O)Cc1ccccc1	0.58
Polyquaternium-10 (400 cps at 2%)	C[N+](C)(C)CC(O)COCCOC1C(O)OC(COCO)C(OC2OC(CO)C(OCCO)C(OCCO)C2O)C1O	0.58
Desmopressin	NC(=O)CCC1NC(=O)C(Cc2ccccc2)NC(=O)C(Cc2ccc(O)cc2)NC(=O)CCSSCC(C(=O)N2CCCC2C(=O)NC(CCCN=C(N)N)C(=O)NCC(N)=O)NC(=O)C(CC(N)=O)NC1=O	0.58
Levomenol	CC(C)=CCCC(C)(O)C1CC=C(C)CC1	0.58
Nabilone	CCCCCCC(C)(C)c1cc(O)c2c(c1)OC(C)(C)C1CCC(=O)CC21	0.58
Tacrolimus	C=CCC1/C=C(/C)CC(C)CC(OC)C2OC(O)(C(=O)C(=O)N3CCCCC3C(=O)OC(C(C)=CC3CCC(O)C(OC)C3)C(C)C(O)CC1=O)C(C)CC2OC	0.58
Cyanocobalamin	C/C1=C2/N=C(/C=C3\N=C(/C(C)=C4\NC(C)(C5N=C1C(C)(CCC(=O)NCC(C)OP(=O)(O)OC1C(CO)OC(n6cnc7cc(C)c(C)cc76)C1O)C5CC(N)=O)C(C)(CC(N)=O)C4CCC(N)=O)C(C)(CC(N)=O)C3CCC(N)=O)C(C)(C)C2CCC(N)=O	0.58
Bromotheophylline	Cn1c(=O)c2[nH]c(Br)nc2n(C)c1=O	0.58
Cholic Acid	CC(CCC(=O)O)C1CCC2C3C(O)CC4CC(O)CCC4(C)C3CC(O)C12C	0.57
Lutein	CC(C=CC=C(C)C=CC1=C(C)CC(O)CC1(C)C)=CC=CC=C(C)C=CC=C(C)C=CC1C(C)=CC(O)CC1(C)C	0.57
Hydroxocobalamin	C/C1=C2/N=C(/C=C3\N=C(/C(C)=C4\NC(C(CC(N)=O)C4(C)CCC(=O)NCC(C)OP(=O)(O)OC4C(CO)OC(n5cnc6cc(C)c(C)cc65)C4O)C4(C)N=C1C(CCC(N)=O)C4(C)CC(N)=O)C(CCC(N)=O)C3(C)C)C(CCC(N)=O)C2(C)CC(N)=O	0.57
Rifabutin	COC1/C=C\OC2(C)Oc3c(C)c(O)c4c(O)/c(c5c(c4c3C2=O)NC2(CCN(CC(C)C)CC2)N=5)=N\C(=O)/C(C)=C\C=C/C(C)C(O)C(C)C(O)C(C)C(OC(C)=O)C1C	0.57
Ganirelix	CCNC(=NCCCCC(NC(=O)C(Cc1ccc(O)cc1)NC(=O)C(CO)NC(=O)C(Cc1cccnc1)NC(=O)C(Cc1ccc(Cl)cc1)NC(=O)C(Cc1ccc2ccccc2c1)NC(C)=O)C(=O)NC(CC(C)C)C(=O)NC(CCCCN=C(NCC)NCC)C(=O)N1CCCC1C(=O)NC(C)C(N)=O)NCC	0.57
Atosiban	CCOc1ccc(CC2NC(=O)CCSSCC(C(=O)N3CCCC3C(=O)NC(CCCN)C(=O)NCC(N)=O)NC(=O)C(CC(N)=O)NC(=O)C(C(C)O)NC(=O)C(C(C)CC)NC2=O)cc1	0.57
Etelcalcetide	CC(=O)NC(CSSCC(N)C(=O)O)C(=O)NC(C)C(=O)NC(CCCN=C(N)N)C(=O)NC(CCCN=C(N)N)C(=O)NC(CCCN=C(N)N)C(=O)NC(C)C(=O)NC(CCCN=C(N)N)C(N)=O	0.57
Hydroxyprogesterone caproate	CCCCCC(=O)OC1(C(C)=O)CCC2C3CCC4=CC(=O)CCC4(C)C3CCC21C	0.57
Calcipotriol	C=C1C(=CC=C2CCCC3(C)C2CCC3C(C)C=CC(O)C2CC2)CC(O)CC1O	0.57
Simvastatin	CCC(C)(C)C(=O)OC1CC(C)C=C2C=CC(C)C(CCC3CC(O)CC(=O)O3)C21	0.57
Menthyl salicylate	CC1CCC(C(C)C)C(OC(=O)c2ccccc2O)C1	0.56
Ergometrine	CC(CO)NC(=O)C1C=C2c3cccc4[nH]cc(c34)CC2N(C)C1	0.56
Meclizine	Cc1cccc(CN2CCN(C(c3ccccc3)c3ccc(Cl)cc3)CC2)c1	0.56
Gramicidin D	CC(C)CC(NC(=O)CNC(=O)C(NC=O)C(C)C)C(=O)NC(C)C(=O)NC(C(=O)NC(C(=O)NC(C(=O)NC(Cc1c[nH]c2ccccc12)C(=O)NC(CC(C)C)C(=O)NC(Cc1c[nH]c2ccccc12)C(=O)NC(CC(C)C)C(=O)NC(Cc1c[nH]c2ccccc12)C(=O)NC(CC(C)C)C(=O)NC(Cc1c[nH]c2ccccc12)C(=O)NCCO)C(C)C)C(C)C)C(C)C	0.56
Lincomycin	CCCC1CC(C(=O)NC(C(C)O)C2OC(SC)C(O)C(O)C2O)N(C)C1	0.56
Resorcinol monoacetate	CC(=O)Oc1cccc(O)c1	0.56
Tocopherol	CC(=O)Oc1c(C)c(C)c2c(c1C)CCC(C)(CCCC(C)CCCC(C)CCCC(C)C)O2	0.56
Phosphorus	P	0.56
Deserpidine	COC(=O)C1C2CC3c4[nH]c5ccccc5c4CCN3CC2CC(OC(=O)c2cc(OC)c(OC)c(OC)c2)C1OC	0.56
Caspofungin	CCC(C)CC(C)CCCCCCCCC(=O)NC1CC(O)C(NCCN)NC(=O)C2C(O)CCN2C(=O)C(C(O)CCN)NC(=O)C(C(O)C(O)c2ccc(O)cc2)NC(=O)C2CC(O)CN2C(=O)C(C(C)O)NC1=O	0.55
Dronabinol	CCCCCc1cc(O)c2c(c1)OC(C)(C)C1CCC(C)=CC21	0.55
Testosterone cypionate	CC12CCC(=O)C=C1CCC1C2CCC2(C)C(OC(=O)CCC3CCCC3)CCC12	0.55
Dapagliflozin	CCOc1ccc(Cc2cc(C3OC(CO)C(O)C(O)C3O)ccc2Cl)cc1	0.55
Ertugliflozin	CCOc1ccc(Cc2cc(C34OCC(CO)(O3)C(O)C(O)C4O)ccc2Cl)cc1	0.55
Omadacycline	CN(C)c1cc(CNCC(C)(C)C)c(O)c2c1CC1CC3C(N(C)C)C(=O)C(C(N)=O)=C(O)C3(O)C(=O)C1=C2O	0.55
Dimethyl fumarate	COC(=O)C=CC(=O)OC	0.55
Lauric acid	CCCCCCCCCCCC(=O)O	0.55
Angiotensin II	CCC(C)C(NC(=O)C(Cc1ccc(O)cc1)NC(=O)C(NC(=O)C(CCCN=C(N)N)NC(=O)C(N)CC(=O)O)C(C)C)C(=O)NC(Cc1cnc[nH]1)C(=O)N1CCCC1C(=O)NC(Cc1ccccc1)C(=O)O	0.55
Medroxyprogesterone acetate	CC(=O)OC1(C(C)=O)CCC2C3CC(C)C4=CC(=O)CCC4(C)C3CCC21C	0.55
Moxidectin	CON=C1CC2(CC3CC(C/C=C(/C)CC(C)/C=C\C=C4\COC5C(O)C(C)=CC(C(=O)O3)C45O)O2)OC(C(C)=CC(C)C)C1C	0.55
Valrubicin	CCCCC(=O)OCC(=O)C1(O)Cc2c(O)c3c(c(O)c2C(OC2CC(NC(=O)C(F)(F)F)C(O)C(C)O2)C1)C(=O)c1c(OC)cccc1C3=O	0.55
Masoprocol	CC(Cc1ccc(O)c(O)c1)C(C)Cc1ccc(O)c(O)c1	0.54
Lovastatin	CCC(C)C(=O)OC1CC(C)C=C2C=CC(C)C(CCC3CC(O)CC(=O)O3)C21	0.54
Cholecystokinin	CCC(C)C(NC(=O)C(CCCNC(=N)N)NC(=O)C(Cc1c[nH]cn1)NC(=O)C(CO)NC(=O)C1CCCN1C(=O)C(CC(=O)O)NC(=O)C(CC(C)C)NC(=O)C(CC(N)=O)NC(=O)C(CCC(N)=O)NC(=O)C(CC(C)C)NC(=O)C(CC(N)=O)NC(=O)C(CCCCN)NC(=O)C(NC(=O)C(NC(=O)C(CO)NC(=O)C(CCSC)NC(=O)C(CCCNC(=N)N)NC(=O)CNC(=O)C(CO)NC(=O)C1CCCN1C(=O)C(C)NC(=O)C(N)CCCCN)C(C)CC)C(C)C)C(=O)NC(CO)C(=O)NC(CC(=O)O)C(=O)NC(CCCNC(=N)N)C(=O)NC(CC(=O)O)C(=O)NC(C(=O)NC(CCSC)C(=O)NCC(…	0.54
Mometasone furoate	CC1CC2C3CCC4=CC(=O)C=CC4(C)C3(Cl)C(O)CC2(C)C1(OC(=O)c1ccco1)C(=O)CCl	0.54
Butylene glycol	CC(O)CCO	0.54
Rolitetracycline	CN(C)C1C(=O)C(C(=O)NCN2CCCC2)=C(O)C2(O)C(=O)C3=C(O)c4c(O)cccc4C(C)(O)C3CC12	0.54
Micafungin	CCCCCOc1ccc(-c2cc(-c3ccc(C(=O)NC4CC(O)C(O)NC(=O)C5C(O)C(C)CN5C(=O)C(C(O)CC(N)=O)NC(=O)C(C(O)C(O)c5ccc(O)c(OS(=O)(=O)O)c5)NC(=O)C5CC(O)CN5C(=O)C(C(C)O)NC4=O)cc3)no2)cc1	0.54
Gestonorone caproate	CCCCCC(=O)OC1(C(C)=O)CCC2C3CCC4=CC(=O)CCC4C3CCC21C	0.54
Homosalate	CC1CC(OC(=O)c2ccccc2O)CC(C)(C)C1	0.54
Lanreotide	CC(C)C1NC(=O)C(CCCCN)NC(=O)C(Cc2c[nH]c3ccccc23)NC(=O)C(Cc2ccc(O)cc2)NC(=O)C(NC(=O)C(N)Cc2ccc3ccccc3c2)CSSCC(C(=O)NC(C(N)=O)C(C)O)NC1=O	0.54
Acipimox	Cc1cnc(C(=O)O)c[n+]1[O-]	0.54
Dinoprost tromethamine	CCCCCC(O)C=CC1C(O)CC(O)C1CC=CCCCC(=O)O	0.53
Cannabidiol	C=C(C)C1CCC(C)=CC1c1c(O)cc(CCCCC)cc1O	0.53
Troleandomycin	COC1CC(OC2C(C)C(=O)OC(C)C(C)C(OC(C)=O)C(C)C(=O)C3(CO3)CC(C)C(OC3OC(C)CC(N(C)C)C3OC(C)=O)C2C)OC(C)C1OC(C)=O	0.53
Estradiol valerate	CCCCC(=O)OC1CCC2C3CCc4cc(O)ccc4C3CCC12C	0.53
Glycol salicylate	O=C(OCCO)c1ccccc1O	0.53
Megestrol acetate	CC(=O)OC1(C(C)=O)CCC2C3C=C(C)C4=CC(=O)CCC4(C)C3CCC21C	0.53
Epoprostenol	CCCCCC(O)C=CC1C(O)CC2OC(=CCCCC(=O)O)CC21	0.53
Acarbose	CC1OC(OC2C(CO)OC(OC3C(CO)OC(O)C(O)C3O)C(O)C2O)C(O)C(O)C1NC1C=C(CO)C(O)C(O)C1O	0.53
Daunorubicin	COc1cccc2c1C(=O)c1c(O)c3c(c(O)c1C2=O)CC(O)(C(C)=O)CC3OC1CC(N)C(O)C(C)O1	0.53
Nandrolone phenpropionate	CC12CCC3C4CCC(=O)C=C4CCC3C1CCC2OC(=O)CCc1ccccc1	0.53
Ethyl chloride	CCCl	0.53
Estriol	CC12CCC3c4ccc(O)cc4CCC3C1CC(O)C2O	0.53
Carbetocin	CCC(C)C1NC(=O)C(Cc2ccc(OC)cc2)NC(=O)CCCSCC(C(=O)N2CCCC2C(=O)NC(CC(C)C)C(=O)NCC(N)=O)NC(=O)C(CC(N)=O)NC(=O)C(CCC(N)=O)NC1=O	0.53
Hyaluronic acid	CC(=O)NC1C(O)OC(CO)C(O)C1OC1OC(C(=O)O)C(OC2OC(CO)C(O)C(OC3OC(C(=O)O)C(O)C(O)C3O)C2NC(C)=O)C(O)C1O	0.53
Ethinylestradiol	C#CC1(O)CCC2C3CCc4cc(O)ccc4C3CCC21C	0.53
Carbon dioxide	O=C=O	0.53
Docetaxel	CC(=O)OC12COC1CC(O)C1(C)C(=O)C(O)C3=C(C)C(OC(=O)C(O)C(NC(=O)OC(C)(C)C)c4ccccc4)CC(O)(C(OC(=O)c4ccccc4)C21)C3(C)C	0.53
Sirolimus	COC1CC2CCC(C)C(O)(O2)C(=O)C(=O)N2CCCCC2C(=O)OC(C(C)CC2CCC(O)C(OC)C2)CC(=O)C(C)/C=C(/C)C(O)C(OC)C(=O)C(C)CC(C)/C=C\C=C/C=C\1C	0.52
Trichloroethylene	ClC=C(Cl)Cl	0.52
Mifamurtide	CCCCCCCCCCCCCCCC(=O)OCC(COP(=O)(O)OCCNC(=O)C(C)NC(=O)CCC(NC(=O)C(C)NC(=O)C(C)OC1C(O)C(CO)OC(O)C1NC(C)=O)C(N)=O)OC(=O)CCCCCCCCCCCCCCC	0.52
Abarelix	CC(=O)NC(Cc1ccc2ccccc2c1)C(=O)NC(Cc1ccc(Cl)cc1)C(=O)NC(Cc1cccnc1)C(=O)NC(CO)C(=O)N(C)C(Cc1ccc(O)cc1)C(=O)NC(CC(N)=O)C(=O)NC(CC(C)C)C(=O)NC(CCCCNC(C)C)C(=O)N1CCCC1C(=O)NC(C)C(N)=O	0.52
Saquinavir	CC(C)(C)NC(=O)C1CC2CCCCC2CN1CC(O)C(Cc1ccccc1)NC(=O)C(CC(N)=O)NC(=O)c1ccc2ccccc2n1	0.52
Tyrothricin	CC(C)CC1NC(=O)C(CCCN)NC(=O)C(C(C)C)NC(=O)C(Cc2ccc(O)cc2)NC(CCC(=O)O)C(=O)NC(CC(N)=O)C(=O)C(Cc2ccccc2)NC(=O)C(Cc2ccccc2)NC(=O)C2CCCN2C(=O)C(Cc2ccccc2)NC1=O	0.52
Thiosulfuric acid	O=S(O)(O)=S	0.52
Benzoic acid	O=C(O)c1ccccc1	0.52
Estradiol cypionate	CC12CCC3c4ccc(O)cc4CCC3C1CCC2OC(=O)CCC1CCCC1	0.51
Phenylethyl resorcinol	CC(c1ccccc1)c1ccc(O)cc1O	0.51
Microcrystalline cellulose	OCC1OC(OC2C(CO)OC(OC3C(CO)OC(O)C(O)C3O)C(O)C2O)C(O)C(O)C1O	0.51
Tiopronin	CC(S)C(=O)NCC(=O)O	0.51
Oxymetholone	CC12CC(=CO)C(=O)CC1CCC1C2CCC2(C)C1CCC2(C)O	0.51
Telavancin	CCCCCCCCCCNCCNC1(C)CC(OC2C(Oc3c4cc5cc3Oc3ccc(cc3Cl)C(O)C3NC(=O)C(NC(=O)C5NC(=O)C(CC(N)=O)NC(=O)C(NC(=O)C(CC(C)C)NC)C(O)c5ccc(c(Cl)c5)O4)c4ccc(O)c(c4)-c4c(cc(O)c(CNCP(=O)(O)O)c4O)C(C(=O)O)NC3=O)OC(CO)C(O)C2O)OC(C)C1O	0.51
Phloxine B	O=C1OC2(c3cc(Br)c(O)c(Br)c3Oc3c2cc(Br)c(O)c3Br)c2c(Cl)ccc(Cl)c21	0.51
Podophyllin	COc1cc(C2c3cc4c(cc3C(O)C(CO)C2C(=O)O)OCO4)cc(OC)c1OC	0.51
Mycophenolic acid	COc1c(C)c2c(c(O)c1CC=C(C)CCC(=O)O)C(=O)OC2	0.51
Carfilzomib	CC(C)CC(NC(=O)C(CCc1ccccc1)NC(=O)CN1CCOCC1)C(=O)NC(Cc1ccccc1)C(=O)NC(CC(C)C)C(=O)C1(C)CO1	0.5
N-Acetylglucosamine	CC(=O)NC(C=O)C(O)C(O)C(O)CO	0.5
Phenyl salicylate	O=C(Oc1ccccc1)c1ccccc1O	0.5
Chloroform	ClC(Cl)Cl	0.5
Sodium fluorophosphate	O=P(O)(O)F	0.5
Iodixanol	CC(=O)N(CC(O)CN(C(C)=O)c1c(I)c(C(=O)NCC(O)CO)c(I)c(C(=O)NCC(O)CO)c1I)c1c(I)c(C(=O)NCC(O)CO)c(I)c(C(=O)NCC(O)CO)c1I	0.5
Leuprolide	CCNC(=O)C1CCCN1C(=O)C(CCCN=C(N)N)NC(=O)C(CC(C)C)NC(=O)C(CC(C)C)NC(=O)C(Cc1ccc(O)cc1)NC(=O)C(CO)NC(=O)C(Cc1c[nH]c2ccccc12)NC(=O)C(Cc1cnc[nH]1)NC(=O)C1CCC(=O)N1	0.5
Latanoprost	CC(C)OC(=O)CCCC=CCC1C(O)CC(O)C1CCC(O)CCc1ccccc1	0.5
Everolimus	COC1CC2CCC(C)C(O)(O2)C(=O)C(=O)N2CCCCC2C(=O)OC(C(C)CC2CCC(OCCO)C(OC)C2)CC(=O)C(C)/C=C(/C)C(O)C(OC)C(=O)C(C)CC(C)/C=C\C=C/C=C\1C	0.5
Ergosterol	CC(C)C(C)C=CC(C)C1CCC2C3=CC=C4CC(O)CCC4(C)C3CCC21C	0.5
Testosterone enanthate	CCCCCCC(=O)OC1CCC2C3CCC4=CC(=O)CCC4(C)C3CCC12C	0.5
Fluorescein	O=C1OC2(c3ccc(O)cc3Oc3cc(O)ccc32)c2ccccc21	0.5
Testosterone enantate benzilic acid hydrazone	CCCCCCC(=O)OC1CCC2C3CCC4=CC(=NNC(=O)C(O)(c5ccccc5)c5ccccc5)CCC4(C)C3CCC12C	0.5
Triptorelin	CC(C)CC(NC(=O)C(Cc1c[nH]c2ccccc12)NC(=O)C(Cc1ccc(O)cc1)NC(=O)C(CO)NC(=O)C(Cc1c[nH]c2ccccc12)NC(=O)C(Cc1cnc[nH]1)NC(=O)C1CCC(=O)N1)C(=O)NC(CCCN=C(N)N)C(=O)N1CCCC1C(=O)NCC(N)=O	0.49
Bleomycin	Cc1c(N)nc(C(CC(N)=O)NCC(N)C(N)=O)nc1C(=O)NC(C(=O)NC(C)C(O)C(C)C(=O)NC(C(=O)NCCc1nc(-c2nc(C(=O)NCCC[S+](C)C)cs2)cs1)C(C)O)C(OC1OC(CO)C(O)C(O)C1OC1OC(CO)C(O)C(OC(N)=O)C1O)c1cnc[nH]1	0.49
Retapamulin	C=CC1(C)CC(OC(=O)CSC2CC3CCC(C2)N3C)C2(C)C(C)CCC3(CCC(=O)C32)C(C)C1O	0.49
Eplerenone	COC(=O)C1CC2=CC(=O)CCC2(C)C23OC2CC2(C)C(CCC24CCC(=O)O4)C13	0.49
Histrelin	CCNC(=O)C1CCCN1C(=O)C(CCCN=C(N)N)NC(=O)C(CC(C)C)NC(=O)C(Cc1cn(Cc2ccccc2)cn1)NC(=O)C(Cc1ccc(O)cc1)NC(=O)C(CO)NC(=O)C(Cc1c[nH]c2ccccc12)NC(=O)C(Cc1cnc[nH]1)NC(=O)C1CCC(=O)N1	0.49
Nandrolone decanoate	CCCCCCCCCC(=O)OC1CCC2C3CCC4=CC(=O)CCC4C3CCC12C	0.49
Diaminopropanol tetraacetic acid	O=C(O)CN(CC(=O)O)CC(O)CN(CC(=O)O)CC(=O)O	0.49
Methylparaben	COC(=O)c1ccc(O)cc1	0.49
Nafarelin	CC(C)CC(NC(=O)C(Cc1ccc2ccccc2c1)NC(=O)C(Cc1ccc(O)cc1)NC(=O)C(CO)NC(=O)C(Cc1c[nH]c2ccccc12)NC(=O)C(Cc1cnc[nH]1)NC(=O)C1CCC(=O)N1)C(=O)NC(CCCN=C(N)N)C(=O)N1CCCC1C(=O)NCC(N)=O	0.49
Carboprost tromethamine	CCCCCC(C)(O)C=CC1C(O)CC(O)C1CC=CCCCC(=O)O	0.49
Bremelanotide	CCCCC(NC(C)=O)C(=O)NC1CC(=O)NCCCCC(C(=O)O)NC(=O)C(Cc2c[nH]c3ccccc23)NC(=O)C(CCCN=C(N)N)NC(=O)C(Cc2ccccc2)NC(=O)C(Cc2cnc[nH]2)NC1=O	0.49
Treprostinil	CCCCCC(O)CCC1C(O)CC2Cc3c(cccc3OCC(=O)O)CC21	0.49
Novobiocin	COC1C(OC(N)=O)C(O)C(Oc2ccc3c(O)c(NC(=O)c4ccc(O)c(CC=C(C)C)c4)c(=O)oc3c2C)OC1(C)C	0.49
Desogestrel	C#CC1(O)CCC2C3CCC4=CCCCC4C3C(=C)CC21CC	0.49
Octreotide	CC(O)C(CO)NC(=O)C1CSSCC(NC(=O)C(N)Cc2ccccc2)C(=O)NC(Cc2ccccc2)C(=O)NC(Cc2c[nH]c3ccccc23)C(=O)NC(CCCCN)C(=O)NC(C(C)O)C(=O)N1	0.49
Methoxyflurane	COC(F)(F)C(Cl)Cl	0.49
Chloric acid	O[Cl+2](O)O	0.48
Methyl salicylate	COC(=O)c1ccccc1O	0.48
Sodium tartrate	O=C(O)C(O)C(O)C(=O)O	0.48
Testosterone undecanoate	CCCCCCCCCCC(=O)OC1CCC2C3CCC4=CC(=O)CCC4(C)C3CCC12C	0.48
Sodium bisulfite	[O-][S+](O)O	0.48
Ixabepilone	CC(=Cc1csc(C)n1)C1CC2OC2(C)CCCC(C)C(O)C(C)C(=O)C(C)(C)C(O)CC(=O)N1	0.48
Pravastatin	CCC(C)C(=O)OC1CC(O)C=C2C=CC(C)C(CCC(O)CC(O)CC(=O)O)C21	0.48
Gonadorelin	CC(C)CC(NC(=O)CNC(=O)C(Cc1ccc(O)cc1)NC(=O)C(CO)NC(=O)C(Cc1c[nH]c2ccccc12)NC(=O)C(Cc1cnc[nH]1)NC(=O)C1CCC(=O)N1)C(=O)NC(CCCN=C(N)N)C(=O)N1CCCC1C(=O)NCC(N)=O	0.48
Telaprevir	CCCC(NC(=O)C1C2CCCC2CN1C(=O)C(NC(=O)C(NC(=O)c1cnccn1)C1CCCCC1)C(C)(C)C)C(=O)C(=O)NC1CC1	0.48
Rosin	OCC1OC(OCC=Cc2ccccc2)C(O)C(O)C1O	0.48
Mandelic acid	O=C(O)C(O)c1ccccc1	0.48
Ceruletide	CSCCC(NC(=O)C(Cc1c[nH]c2ccccc12)NC(=O)CNC(=O)C(NC(=O)C(Cc1ccc(OS(=O)(=O)O)cc1)NC(=O)C(CC(=O)O)NC(=O)C(CCC(N)=O)NC(=O)C1CCC(=O)N1)C(C)O)C(=O)NC(CC(=O)O)C(=O)NC(Cc1ccccc1)C(N)=O	0.48
Carbon monoxide	[C-]#[O+]	0.48
Empagliflozin	OCC1OC(c2ccc(Cl)c(Cc3ccc(OC4CCOC4)cc3)c2)C(O)C(O)C1O	0.48
Abiraterone	CC12CCC(O)CC1=CCC1C2CCC2(C)C(c3cccnc3)=CCC12	0.48
Ethyl ferulate	CCOC(=O)C=Cc1ccc(O)c(OC)c1	0.48
Mestranol	C#CC1(O)CCC2C3CCc4cc(OC)ccc4C3CCC21C	0.47
Medrogestone	CC(=O)C1(C)CCC2C3C=C(C)C4=CC(=O)CCC4(C)C3CCC21C	0.47
Dextran	O=CC(O)C(O)C(O)C(O)COC1OC(COC2OC(CO)C(O)C(O)C2O)C(O)C(O)C1O	0.47
Sulfur hexafluoride	FS(F)(F)(F)(F)F	0.47
Methoxsalen	COc1c2occc2cc2ccc(=O)oc12	0.47
Gemeprost	CCCCC(C)(C)C(O)C=CC1C(O)CC(=O)C1CCCCC=CC(=O)OC	0.47
Sincalide	CSCCC(NC(=O)C(Cc1ccc(OS(=O)(=O)O)cc1)NC(=O)C(N)CC(=O)O)C(=O)NCC(=O)NC(Cc1c[nH]c2ccccc12)C(=O)NC(CCSC)C(=O)NC(CC(=O)O)C(=O)NC(Cc1ccccc1)C(N)=O	0.47
Dihydro-alpha-ergocryptine	CC(C)CC1C(=O)N2CCCC2C2(O)OC(NC(=O)C3CC4c5cccc6[nH]cc(c56)CC4N(C)C3)(C(C)C)C(=O)N12	0.47
Propiolactone	O=C1CCO1	0.47
Cetrorelix	CC(=O)NC(Cc1ccc2ccccc2c1)C(=O)NC(Cc1ccc(Cl)cc1)C(=O)NC(Cc1cccnc1)C(=O)NC(CO)C(=O)NC(Cc1ccc(O)cc1)C(=O)NC(CCCNC(N)=O)C(=O)NC(CC(C)C)C(=O)NC(CCCN=C(N)N)C(=O)N1CCCC1C(=O)NC(C)C(N)=O	0.47
Probucol	CC(C)(Sc1cc(C(C)(C)C)c(O)c(C(C)(C)C)c1)Sc1cc(C(C)(C)C)c(O)c(C(C)(C)C)c1	0.47
Dydrogesterone	CC(=O)C1CCC2C3C=CC4=CC(=O)CCC4(C)C3CCC12C	0.47
Sodium glycerophosphate	O=P(O)(O)OCC(O)CO	0.46
Polyestradiol phosphate	CC12CCC3c4ccc(O)cc4CCC3C1CCC2OP(=O)(O)O	0.46
alpha-Tocopherol succinate	Cc1c(C)c2c(c(C)c1OC(=O)CCC(=O)O)CCC(C)(CCCC(C)CCCC(C)CCCC(C)C)O2	0.46
Triethylenetetramine	NCCNCCNCCN	0.46
Iodine	II	0.46
Propyl alcohol	CCCO	0.46
Etonogestrel	C#CC1(O)CCC2C3CCC4=CC(=O)CCC4C3C(=C)CC21CC	0.46
Ertapenem	CC(O)C1C(=O)N2C(C(=O)O)=C(SC3CNC(C(=O)Nc4cccc(C(=O)O)c4)C3)C(C)C12	0.46
Quinupristin	CCC1NC(=O)C(NC(=O)c2ncccc2O)C(C)OC(=O)C(c2ccccc2)NC(=O)C2CC(=O)C(CSC3CN4CCC3CC4)CN2C(=O)C(Cc2ccc(N(C)C)cc2)N(C)C(=O)C2CCCN2C1=O	0.46
Dihydroergocornine	CC(C)C1C(=O)N2CCCC2C2(O)OC(NC(=O)C3CC4c5cccc6[nH]cc(c56)CC4N(C)C3)(C(C)C)C(=O)N12	0.46
Cabazitaxel	COC1C(=O)C2(C)C(OC)CC3OCC3(OC(C)=O)C2C(OC(=O)c2ccccc2)C2(O)CC(OC(=O)C(O)C(NC(=O)OC(C)(C)C)c3ccccc3)C(C)=C1C2(C)C	0.45
Indinavir	CC(C)(C)NC(=O)C1CN(Cc2cccnc2)CCN1CC(O)CC(Cc1ccccc1)C(=O)NC1c2ccccc2CC1O	0.45
Lubiprostone	CCCCC(F)(F)C1(O)CCC2C(CC(=O)C2CCCCCCC(=O)O)O1	0.45
Pyrophosphoric acid	O=P(O)(O)OP(=O)(O)O	0.45
Naldemedine	CC(C)(NC(=O)C1=C(O)C2Oc3c(O)ccc4c3C23CCN(CC2CC2)C(C4)C3(O)C1)c1nc(-c2ccccc2)no1	0.45
Ethyl hydroxybenzoate	CCOC(=O)c1ccccc1O	0.45
Perflubutane	FC(F)(F)C(F)(F)C(F)(F)C(F)(F)F	0.45
Phosphoric acid	O=P(O)(O)O	0.45
Travoprost	CC(C)OC(=O)CCCC=CCC1C(O)CC(O)C1C=CC(O)COc1cccc(C(F)(F)F)c1	0.45
Dioxybenzone	COc1ccc(C(=O)c2ccccc2O)c(O)c1	0.44
Propylparaben	CCCOC(=O)c1ccc(O)cc1	0.44
Degarelix	CC(=O)NC(Cc1ccc2ccccc2c1)C(=O)NC(Cc1ccc(Cl)cc1)C(=O)NC(Cc1cccnc1)C(=O)NC(CO)C(=O)NC(Cc1ccc(NC(=O)C2CC(=O)NC(=O)N2)cc1)C(=O)NC(Cc1ccc(NC(N)=O)cc1)C(=O)NC(CC(C)C)C(=O)NC(CCCCNC(C)C)C(=O)N1CCCC1C(=O)NC(C)C(N)=O	0.44
Ethchlorvynol	C#CC(O)(C=CCl)CC	0.44
Fondaparinux	COC1OC(COS(=O)(=O)O)C(OC2OC(C(=O)O)C(OC3OC(COS(=O)(=O)O)C(OC4OC(C(=O)O)C(OC5OC(COS(=O)(=O)O)C(O)C(O)C5NS(=O)(=O)O)C(O)C4O)C(OS(=O)(=O)O)C3NS(=O)(=O)O)C(O)C2OS(=O)(=O)O)C(O)C1NS(=O)(=O)O	0.44
Drostanolone propionate	CCC(=O)OC1CCC2C3CCC4CC(=O)C(C)CC4(C)C3CCC12C	0.44
Epicriptine	CCC(C)C1C(=O)N2CCCC2C2(O)OC(NC(=O)C3CC4c5cccc6[nH]cc(c56)CC4N(C)C3)(C(C)C)C(=O)N12	0.44
Lopinavir	Cc1cccc(C)c1OCC(=O)NC(Cc1ccccc1)C(O)CC(Cc1ccccc1)NC(=O)C(C(C)C)N1CCCNC1=O	0.44
Testosterone propionate	CCC(=O)OC1CCC2C3CCC4=CC(=O)CCC4(C)C3CCC12C	0.44
Triclofos	O=P(O)(O)OCC(Cl)(Cl)Cl	0.44
Hydrocortisone cypionate	CC12CCC(=O)C=C1CCC1C2C(O)CC2(C)C1CCC2(O)C(=O)COC(=O)CCC1CCCC1	0.44
Goserelin	CC(C)CC(NC(=O)C(COC(C)(C)C)NC(=O)C(Cc1ccc(O)cc1)NC(=O)C(CO)NC(=O)C(Cc1c[nH]c2ccccc12)NC(=O)C(Cc1cnc[nH]1)NC(=O)C1CCC(=O)N1)C(=O)NC(CCCN=C(N)N)C(=O)N1CCCC1C(=O)NNC(N)=O	0.44
Benzylpenicilloyl polylysine	CC1(C)SC(C(NC(=O)Cc2ccccc2)C(=O)NCCCCC(N)C(=O)O)NC1C(=O)O	0.44
Estradiol dienanthate	CCCCCCC(=O)Oc1ccc2c(c1)CCC1C2CCC2(C)C(OC(=O)CCCCCC)CCC12	0.44
Benzylpenicillin	CC1(C)SC2C(NC(=O)Cc3ccccc3)C(=O)N2C1C(=O)O	0.44
Calcium alginate	O=C(O)C1OC(OC2C(C(=O)O)OC(OC3C(C(=O)O)OC(O)C(O)C3O)C(O)C2O)C(O)C(O)C1O	0.44
Vinorelbine	CCC1=CC2CN(C1)Cc1c([nH]c3ccccc13)C(C(=O)OC)(c1cc3c(cc1OC)N(C)C1C(O)(C(=O)OC)C(OC(C)=O)C4(CC)C=CCN5CCC31C54)C2	0.44
Latanoprostene bunod	O=C(CCCC=CCC1C(O)CC(O)C1CCC(O)CCc1ccccc1)OCCCCO[N+](=O)[O-]	0.43
Rose bengal	O=C(O)c1c(Cl)c(Cl)c(Cl)c(Cl)c1-c1c2cc(I)c(=O)c(I)c-2oc2c(I)c(O)c(I)cc12	0.43
Pidolic acid	O=C1CCC(C(=O)O)N1	0.43
Stanozolol	CC12Cc3cn[nH]c3CC1CCC1C2CCC2(C)C1CCC2(C)O	0.43
Desonide	CC1(C)OC2CC3C4CCC5=CC(=O)C=CC5(C)C4C(O)CC3(C)C2(C(=O)CO)O1	0.43
Estradiol benzoate	CC12CCC3c4ccc(OC(=O)c5ccccc5)cc4CCC3C1CCC2O	0.43
Quinestrol	C#CC1(O)CCC2C3CCc4cc(OC5CCCC5)ccc4C3CCC21C	0.43
Vindesine	CCC1(O)CC2CN(CCc3c([nH]c4ccccc34)C(C(=O)OC)(c3cc4c(cc3OC)N(C)C3C(O)(C(N)=O)C(O)C5(CC)C=CCN6CCC43C65)C2)C1	0.43
Pasireotide	NCCCCC1NC(=O)C(Cc2c[nH]c3ccccc23)NC(=O)C(c2ccccc2)NC(=O)C2CC(OC(=O)NCCN)CN2C(=O)C(Cc2ccccc2)NC(=O)C(Cc2ccc(OCc3ccccc3)cc2)NC1=O	0.43
Dalfopristin	CCN(CC)CCS(=O)(=O)C1CCN2C(=O)c3coc(n3)CC(=O)CC(O)/C=C(C)\C=C/CNC(=O)/C=C\C(C)C(C(C)C)OC(=O)C12	0.43
Alprostadil	CCCCCC(O)C=CC1C(O)CC(=O)C1CCCCCCC(=O)O	0.43
Acetohydroxamic acid	CC(=O)NO	0.43
Ombitasvir	COC(=O)NC(C(=O)N1CCCC1C(=O)Nc1ccc(C2CCC(c3ccc(NC(=O)C4CCCN4C(=O)C(NC(=O)OC)C(C)C)cc3)N2c2ccc(C(C)(C)C)cc2)cc1)C(C)C	0.43
Lymecycline	CN(C)C1C(=O)C(C(=O)NCNCCCCC(N)C(=O)O)=C(O)C2(O)C(=O)C3=C(O)c4c(O)cccc4C(C)(O)C3CC12	0.43
Propolis neoflavonoid 2	C=CC(c1ccccc1)C1CC(O)C=CC1=O	0.42
Gemfibrozil	Cc1ccc(C)c(OCCCC(C)(C)C(=O)O)c1	0.42
Geraniol	CC(C)=CCCC(C)=CCO	0.42
Lynestrenol	C#CC1(O)CCC2C3CCC4=CCCCC4C3CCC21C	0.42
Bisphenol A diglycidyl ether	CC(C)(c1ccc(OCC2CO2)cc1)c1ccc(OCC2CO2)cc1	0.42
Ribostamycin	NCC1OC(OC2C(N)CC(N)C(O)C2OC2OC(CO)C(O)C2O)C(N)C(O)C1O	0.42
Vinflunine	CCC12C=CCN3CCC4(c5cc(C6(C(=O)OC)CC7CC(C(C)(F)F)CN(Cc8c6[nH]c6ccccc86)C7)c(OC)cc5N(C)C4C(O)(C(=O)OC)C1OC(C)=O)C32	0.42
Miglitol	OCCN1CC(O)C(O)C(O)C1CO	0.42
Butylparaben	CCCCOC(=O)c1ccc(O)cc1	0.42
Unoprostone	CCCCCCCC(=O)CCC1C(O)CC(O)C1CC=CCCCC(=O)O	0.42
Spinosad	CCC1CCCC(OC2CCC(N(C)C)C(C)O2)C(C)C(=O)C2=CC3C(C=C(C)C4CC(OC5OC(C)C(OC)C(OC)C5OC)CC43)C2CC(=O)O1	0.42
Benziodarone	CCc1oc2ccccc2c1C(=O)c1cc(I)c(O)c(I)c1	0.42
Sodium bicarbonate	O=C(O)O	0.42
Oxygen	O=O	0.42
Glecaprevir	CC(C)(C)C1NC(=O)OC2CCCC2OC/C=C\C(F)(F)c2nc3ccccc3nc2OC2CC(C(=O)NC3(C(=O)NS(=O)(=O)C4(C)CC4)CC3C(F)F)N(C2)C1=O	0.42
Chloral hydrate	OC(O)C(Cl)(Cl)Cl	0.42
Phenylbutyric acid	O=C(O)CCCc1ccccc1	0.42
Halcinonide	CC1(C)OC2CC3C4CCC5=CC(=O)CCC5(C)C4(F)C(O)CC3(C)C2(C(=O)CCl)O1	0.41
Porfimer sodium	CC1=C(CCC(=O)O)c2cc3nc(cc4[nH]c(cc5[nH]c(cc1n2)c(C)c5C(C)O)c(C)c4C(C)OC(C)C1=C(C)c2cc4nc(cc5[nH]c(cc6[nH]c(cc1n2)c(C)c6C(C)O)c(C)c5CCC(=O)O)C(CCC(=O)O)=C4C)C(C)=C3CCC(=O)O	0.41
Octinoxate	CCCCC(CC)COC(=O)C=Cc1ccc(OC)cc1	0.41
Isoflurane	FC(F)OC(Cl)C(F)(F)F	0.41
Fluclorolone acetonide	CC1(C)OC2CC3C4CC(F)C5=CC(=O)C=CC5(C)C4(Cl)C(Cl)CC3(C)C2(C(=O)CO)O1	0.41
Phenoxyethanol	OCCOc1ccccc1	0.41
Ardeparin	CC(=O)NC1C(O)OC(COS(=O)(=O)O)C(OC2OC(C(=O)O)C(OC3OC(CO)C(OC4OC(C(=O)O)C(O)C(O)C4OS(=O)(=O)O)C(OS(=O)(=O)O)C3NS(=O)(=O)O)C(O)C2OS(=O)(=O)O)C1O	0.41
Voxilaprevir	CCC1C2CN(C(=O)C(C(C)(C)C)NC(=O)OC3CC3CCCCC(F)(F)c3nc4ccc(OC)cc4nc3O2)C1C(=O)NC1(C(=O)NS(=O)(=O)C2(C)CC2)CC1C(F)F	0.41
Amoxicillin	CC1(C)SC2C(NC(=O)C(N)c3ccc(O)cc3)C(=O)N2C1C(=O)O	0.41
Benzylparaben	O=C(OCc1ccccc1)c1ccc(O)cc1	0.41
Segesterone acetate	C=C1CC2C3CCC4=CC(=O)CCC4C3CCC2(C)C1(OC(C)=O)C(C)=O	0.41
Iodoform	IC(I)I	0.41
Tocofersolan	Cc1c(C)c2c(c(C)c1OC(=O)CCC(=O)OCCO)CCC(C)(CCCC(C)CCCC(C)CCCC(C)C)O2	0.41
Polihexanide	CCCCCCN=C(N)N=C(N)N	0.41
Ethylenediamine	NCCN	0.4
Trabectedin	COc1cc2c(cc1O)CCNC21CSC2c3c(OC(C)=O)c(C)c4c(c3C(COC1=O)N1C(O)C3Cc5cc(C)c(OC)c(O)c5C(C21)N3C)OCO4	0.4
Chloroxylenol	Cc1cc(O)cc(C)c1Cl	0.4
Pentagastrin	CSCCC(NC(=O)C(Cc1c[nH]c2ccccc12)NC(=O)CCNC(=O)OC(C)(C)C)C(=O)NC(CC(=O)O)C(=O)NC(Cc1ccccc1)C(N)=O	0.4
Methyltestosterone	CC12CCC(=O)C=C1CCC1C2CCC2(C)C1CCC2(C)O	0.4
Hydrogen peroxide	OO	0.4
Tafluprost	CC(C)OC(=O)CCCC=CCC1C(O)CC(O)C1C=CC(F)(F)COc1ccccc1	0.4
Amiloxate	COc1ccc(C=CC(=O)OCCC(C)C)cc1	0.4
Octisalate	CCCCC(CC)COC(=O)c1ccccc1O	0.4
Oteracil	O=C(O)c1nc(=O)[nH]c(=O)[nH]1	0.4
Dutasteride	CC12C=CC(=O)NC1CCC1C2CCC2(C)C(C(=O)Nc3cc(C(F)(F)F)ccc3C(F)(F)F)CCC12	0.4
Fludeoxyglucose (18F)	OCC1OC(O)C(F)C(O)C1O	0.4
Ethynodiol diacetate	C#CC1(OC(C)=O)CCC2C3CCC4=CC(OC(C)=O)CCC4C3CCC21C	0.4
Pheneticillin	CC(Oc1ccccc1)C(=O)NC1C(=O)N2C1SC(C)(C)C2C(=O)O	0.4
Diacetyl benzoyl lathyrol	C=C1CCC2C(/C=C(/C)C(=O)C3(OC(C)=O)CC(C)C(OC(=O)c4ccccc4)C3C1OC(C)=O)C2(C)C	0.4
Tigecycline	CN(C)c1cc(NC(=O)CNC(C)(C)C)c(O)c2c1CC1CC3C(N(C)C)C(=O)C(C(N)=O)=C(O)C3(O)C(=O)C1=C2O	0.4
Ingenol mebutate	CC=C(C)C(=O)OC1C(C)=CC23C(=O)C(C=C(CO)C(O)C12O)C1C(CC3C)C1(C)C	0.4
Octasulfur	S1SSSSSSS1	0.4
Sulfamethizole	Cc1nnc(NS(=O)(=O)c2ccc(N)cc2)s1	0.39
Protocatechualdehyde	O=Cc1ccc(O)c(O)c1	0.39
Diflunisal	O=C(O)c1cc(-c2ccc(F)cc2F)ccc1O	0.39
Estradiol acetate	CC(=O)Oc1ccc2c(c1)CCC1C2CCC2(C)C(O)CCC12	0.39
Ferric maltol	Cc1occc(=O)c1O	0.39
Tobramycin	NCC1OC(OC2C(N)CC(N)C(OC3OC(CO)C(O)C(N)C3O)C2O)C(N)CC1O	0.39
Hexachlorophene	Oc1c(Cl)cc(Cl)c(Cl)c1Cc1c(O)c(Cl)cc(Cl)c1Cl	0.39
Ospemifene	OCCOc1ccc(C(=C(CCCl)c2ccccc2)c2ccccc2)cc1	0.39
Halothane	FC(F)(F)C(Cl)Br	0.39
Dinoprostone	CCCCCC(O)C=CC1C(O)CC(=O)C1CC=CCCCC(=O)O	0.39
Isoflurophate	CC(C)OP(=O)(F)OC(C)C	0.39
Nitrogen	N#N	0.39
Biguanide	N=C(N)N=C(N)N	0.39
Gadoteric acid	O=C(O)CN1CCN(CC(=O)O)CCN(CC(=O)O)CCN(CC(=O)O)CC1	0.39
Clothiapine	CN1CCN(C2=Nc3ccccc3Sc3ccc(Cl)cc32)CC1	0.39
Ulipristal	CC(=O)C1(O)CCC2C3CCC4=CC(=O)CCC4=C3C(c3ccc(N(C)C)cc3)CC21C	0.39
Gestrinone	C#CC1(O)CCC2C3CCC4=CC(=O)CCC4=C3C=CC21CC	0.39
Methyl nicotinate	COC(=O)c1cccnc1	0.39
Enzacamene	Cc1ccc(C=C2C(=O)C3(C)CCC2C3(C)C)cc1	0.39
Cinoxate	CCOCCOC(=O)C=Cc1ccc(OC)cc1	0.39
Isopropyl alcohol	CC(C)O	0.39
Isopropyl myristate	CCCCCCCCCCCCCC(=O)OC(C)C	0.39
Cyclandelate	CC1CC(OC(=O)C(O)c2ccccc2)CC(C)(C)C1	0.39
Potassium perchlorate	O[Cl+3](O)(O)O	0.39
Misoprostol	CCCCC(C)(O)CC=CC1C(O)CC(=O)C1CCCCCCC(=O)OC	0.39
Kanamycin	NCC1OC(OC2C(N)CC(N)C(OC3OC(CO)C(O)C(N)C3O)C2O)C(O)C(O)C1O	0.39
Permethrin	CC1(C)C(C=C(Cl)Cl)C1C(=O)OCc1cccc(Oc2ccccc2)c1	0.38
Propiomazine	CCC(=O)c1ccc2c(c1)N(CC(C)N(C)C)c1ccccc1S2	0.38
Iophendylate	CCOC(=O)CCCCCCCCC(C)c1ccccc1I	0.38
Polyethylene glycol 300	OCCOCCOCCOCCOCCOCCO	0.38
Norflurane	FCC(F)(F)F	0.38
Perflutren	FC(F)(F)C(F)(F)C(F)(F)F	0.38
Pemetrexed	Nc1nc2[nH]cc(CCc3ccc(C(=O)NC(CCC(=O)O)C(=O)O)cc3)c2c(=O)[nH]1	0.38
Lefamulin	C=CC1(C)CC(OC(=O)CSC2CCC(N)CC2O)C2(C)C(C)CCC3(CCC(=O)C32)C(C)C1O	0.38
Strontium ranelate	N#Cc1c(N(CC(=O)O)CC(=O)O)sc(C(=O)O)c1CC(=O)O	0.38
Trilostane	CC12CCC3C(CCC45OC4C(O)=C(C#N)CC35C)C1CCC2O	0.38
Colestipol	ClCC1CO1	0.38
Sulfathiazole	Nc1ccc(S(=O)(=O)Nc2nccs2)cc1	0.38
Sertindole	O=C1NCCN1CCN1CCC(c2cn(-c3ccc(F)cc3)c3ccc(Cl)cc23)CC1	0.38
Dacarbazine	CN(C)N=Nc1nc[nH]c1C(N)=O	0.38
Bimatoprost	CCNC(=O)CCCC=CCC1C(O)CC(O)C1C=CC(O)CCc1ccccc1	0.38
Gadoteridol	CC(O)CN1CCN(CC(=O)O)CCN(CC(=O)O)CCN(CC(=O)O)CC1	0.37
Terpin hydrate	CC1(O)CCC(C(C)(C)O)CC1	0.37
Cetyl alcohol	CCCCCCCCCCCCCCCCO	0.37
Nisoldipine	COC(=O)C1=C(C)NC(C)=C(C(=O)OCC(C)C)C1c1ccccc1[N+](=O)[O-]	0.37
Oxybenzone	COc1ccc(C(=O)c2ccccc2)c(O)c1	0.37
Nitric Oxide	N=O	0.37
Tibolone	C#CC1(O)CCC2C3C(C)CC4=C(CCC(=O)C4)C3CCC21C	0.37
Nitrous oxide	[N-]=[N+]=O	0.37
DL-dimyristoylphosphatidylglycerol	CCCCCCCCCCCCCC(=O)OCC(COP(=O)(O)OCC(O)CO)OC(=O)CCCCCCCCCCCCC	0.37
Salsalate	O=C(Oc1ccccc1C(=O)O)c1ccccc1O	0.37
Sodium 1 2-Dipalmitoyl-sn-glycero-3-phospho-(1'-rac-glycerol)	CCCCCCCCCCCCCCCC(=O)OCC(COP(=O)(O)OCC(O)CO)OC(=O)CCCCCCCCCCCCCCC	0.36
Drospirenone	CC12CCC(=O)C=C1C1CC1C1C2CCC2(C)C1C1CC1C21CCC(=O)O1	0.36
Ciclesonide	CC(C)C(=O)OCC(=O)C12OC(C3CCCCC3)OC1CC1C3CCC4=CC(=O)C=CC4(C)C3C(O)CC12C	0.36
Troglitazone	Cc1c(C)c2c(c(C)c1O)CCC(C)(COc1ccc(CC3SC(=O)NC3=O)cc1)O2	0.36
Levomefolic acid	CN1c2c(nc(N)[nH]c2=O)NCC1CNc1ccc(C(=O)NC(CCC(=O)O)C(=O)O)cc1	0.36
Testosterone	CC12CCC(=O)C=C1CCC1C2CCC2(C)C(O)CCC12	0.36
Enflurane	FC(F)OC(F)(F)C(F)Cl	0.36
Methyl aminolevulinate	COC(=O)CCC(=O)CN	0.36
Streptozocin	CN(N=O)C(=O)NC1C(O)OC(CO)C(O)C1O	0.36
Nelfinavir	Cc1c(O)cccc1C(=O)NC(CSc1ccccc1)C(O)CN1CC2CCCCC2CC1C(=O)NC(C)(C)C	0.36
Iobitridol	CN(CC(O)CO)C(=O)c1c(I)c(NC(=O)C(CO)CO)c(I)c(C(=O)N(C)CC(O)CO)c1I	0.36
Omacetaxine mepesuccinate	COC(=O)CC(O)(CCCC(C)(C)O)C(=O)OC1C(OC)=CC23CCCN2CCc2cc4c(cc2C13)OCO4	0.36
Iohexol	CC(=O)N(CC(O)CO)c1c(I)c(C(=O)NCC(O)CO)c(I)c(C(=O)NCC(O)CO)c1I	0.36
Telithromycin	CCC1OC(=O)C(C)C(=O)C(C)C(OC2OC(C)CC(N(C)C)C2O)C(C)(OC)CC(C)C(=O)C(C)C2N(CCCCn3cnc(-c4cccnc4)c3)C(=O)OC12C	0.36
Clobetasol propionate	CCC(=O)OC1(C(=O)CCl)C(C)CC2C3CCC4=CC(=O)C=CC4(C)C3(F)C(O)CC21C	0.36
Norfloxacin	CCn1cc(C(=O)O)c(=O)c2cc(F)c(N3CCNCC3)cc21	0.36
Norethisterone	C#CC1(O)CCC2C3CCC4=CC(=O)CCC4C3CCC21C	0.36
Hetacillin	CC1(C)SC2C(N3C(=O)C(c4ccccc4)NC3(C)C)C(=O)N2C1C(=O)O	0.36
Ubiquinol	COc1c(O)c(C)c(CC=C(C)CCC=C(C)CCC=C(C)CCC=C(C)CCC=C(C)CCC=C(C)CCC=C(C)CCC=C(C)CCC=C(C)CCC=C(C)C)c(O)c1OC	0.36
Gadofosveset trisodium	O=C(O)CN(CCN(CC(=O)O)CC(COP(=O)(O)OC1CCC(c2ccccc2)(c2ccccc2)CC1)N(CC(=O)O)CC(=O)O)CC(=O)O	0.36
Fusafungine	CC(C)C1OC(=O)C(C(C)C)N(C)C(=O)C(C(C)C)OC(=O)C(C(C)C)N(C)C(=O)C(C(C)C)OC(=O)C(C(C)C)N(C)C1=O	0.36
Leucovorin	Nc1nc2c(c(=O)[nH]1)N(C=O)C(CNc1ccc(C(=O)NC(CCC(=O)O)C(=O)O)cc1)CN2	0.36
Pentafluoropropane	FC(F)CC(F)(F)F	0.35
Balsalazide	O=C(O)CCNC(=O)c1ccc(N=Nc2ccc(O)c(C(=O)O)c2)cc1	0.35
1-Palmitoyl-2-oleoyl-sn-glycero-3-(phospho-rac-(1-glycerol))	CCCCCCCCC=CCCCCCCCC(=O)OC(COC(=O)CCCCCCCCCCCCCCC)COP(=O)(O)OCC(O)CO	0.35
Cinnamyl alcohol	OCC=Cc1ccccc1	0.35
Oftasceine	O=C(O)CN(CC(=O)O)Cc1cc2c(cc1O)Oc1cc(O)c(CN(CC(=O)O)CC(=O)O)cc1C21OC(=O)c2ccccc21	0.35
Ritiometan	O=C(O)CSC(SCC(=O)O)SCC(=O)O	0.35
Exemestane	C=C1CC2C(CCC3(C)C(=O)CCC23)C2(C)C=CC(=O)C=C12	0.35
Buclizine	CC(C)(C)c1ccc(CN2CCN(C(c3ccccc3)c3ccc(Cl)cc3)CC2)cc1	0.35
Plazomicin	CNC1C(O)C(OC2C(NC(=O)C(O)CCN)CC(N)C(OC3OC(CNCCO)=CCC3N)C2O)OCC1(C)O	0.35
Trandolapril	CCOC(=O)C(CCc1ccccc1)NC(C)C(=O)N1C(C(=O)O)CC2CCCCC21	0.35
Sulfadiazine	Nc1ccc(S(=O)(=O)Nc2ncccn2)cc1	0.35
Levonorgestrel	C#CC1(O)CCC2C3CCC4=CC(=O)CCC4C3CCC21CC	0.35
Formaldehyde	C=O	0.35
Icosapent	CCC=CCC=CCC=CCC=CCC=CCCCC(=O)O	0.35
Ioversol	O=C(NCC(O)CO)c1c(I)c(C(=O)NCC(O)CO)c(I)c(N(CCO)C(=O)CO)c1I	0.35
Atazanavir	COC(=O)NC(C(=O)NC(Cc1ccccc1)C(O)CN(Cc1ccc(-c2ccccn2)cc1)NC(=O)C(NC(=O)OC)C(C)(C)C)C(C)(C)C	0.34
1 2-icosapentoyl-sn-glycero-3-phosphoserine	CCC=CCC=CCC=CCC=CCC=CCCCCC(=O)OC(COC(=O)CCCC=CCC=CCC=CCC=CCC=CCC)COP(=O)(O)OCC(N)C(=O)O	0.34
Canagliflozin	Cc1ccc(C2OC(CO)C(O)C(O)C2O)cc1Cc1ccc(-c2ccc(F)cc2)s1	0.34
Griseofulvin	COC1=CC(=O)CC(C)C12Oc1c(Cl)c(OC)cc(OC)c1C2=O	0.34
Mivacurium	COc1cc2c(cc1OC)C(Cc1cc(OC)c(OC)c(OC)c1)[N+](C)(CCCOC(=O)CCC=CCCC(=O)OCCC[N+]1(C)CCc3cc(OC)c(OC)cc3C1Cc1cc(OC)c(OC)c(OC)c1)CC2	0.34
Ioxaglic acid	CNC(=O)c1c(I)c(C(=O)NCC(=O)Nc2c(I)c(C(=O)O)c(I)c(C(=O)NCCO)c2I)c(I)c(N(C)C(C)=O)c1I	0.34
alpha-Amyl cinnamaldehyde	CCCCCC(C=O)=Cc1ccccc1	0.34
Sultamicillin	CC1(C)SC2C(NC(=O)C(N)c3ccccc3)C(=O)N2C1C(=O)OCOC(=O)C1N2C(=O)CC2S(=O)(=O)C1(C)C	0.34
Teniposide	COc1cc(C2c3cc4c(cc3C(OC3OC5COC(c6cccs6)OC5C(O)C3O)C3COC(=O)C23)OCO4)cc(OC)c1O	0.34
Fluocinonide	CC(=O)OCC(=O)C12OC(C)(C)OC1CC1C3CC(F)C4=CC(=O)C=CC4(C)C3(F)C(O)CC12C	0.34
Spectinomycin	CNC1C(O)C(NC)C2OC3(O)C(=O)CC(C)OC3OC2C1O	0.34
Olsalazine	O=C(O)c1cc(N=Nc2ccc(O)c(C(=O)O)c2)ccc1O	0.34
Alvimopan	CC1CN(CC(Cc2ccccc2)C(=O)NCC(=O)O)CCC1(C)c1cccc(O)c1	0.34
Desflurane	FC(F)OC(F)C(F)(F)F	0.34
Meropenem	CC(O)C1C(=O)N2C(C(=O)O)=C(SC3CNC(C(=O)N(C)C)C3)C(C)C12	0.34
Dehydrocholic acid	CC(CCC(=O)O)C1CCC2C3C(=O)CC4CC(=O)CCC4(C)C3CC(=O)C12C	0.34
Medrysone	CC(=O)C1CCC2C3CC(C)C4=CC(=O)CCC4(C)C3C(O)CC12C	0.34
Lercanidipine	COC(=O)C1=C(C)NC(C)=C(C(=O)OC(C)(C)CN(C)CCC(c2ccccc2)c2ccccc2)C1c1cccc([N+](=O)[O-])c1	0.34
Triclosan	Oc1cc(Cl)ccc1Oc1ccc(Cl)cc1Cl	0.34
Ramipril	CCOC(=O)C(CCc1ccccc1)NC(C)C(=O)N1C(C(=O)O)CC2CCCC21	0.33
Stiripentol	CC(C)(C)C(O)C=Cc1ccc2c(c1)OCO2	0.33
Dimercaprol	OCC(S)CS	0.33
Vorapaxar	CCOC(=O)NC1CCC2C(C1)CC1C(=O)OC(C)C1C2C=Cc1ccc(-c2cccc(F)c2)cn1	0.33
Eravacycline	CN(C)C1C(=O)C(C(N)=O)=C(O)C2(O)C(=O)C3=C(O)c4c(O)c(NC(=O)CN5CCCC5)cc(F)c4CC3CC12	0.33
Butaperazine	CCCC(=O)c1ccc2c(c1)N(CCCN1CCN(C)CC1)c1ccccc1S2	0.33
Isoeugenol	CC=Cc1ccc(O)c(OC)c1	0.33
Benzyl benzoate	O=C(OCc1ccccc1)c1ccccc1	0.33
Amcinonide	CC(=O)OCC(=O)C12OC3(CCCC3)OC1CC1C3CCC4=CC(=O)C=CC4(C)C3(F)C(O)CC12C	0.33
Ritonavir	CC(C)c1nc(CN(C)C(=O)NC(C(=O)NC(Cc2ccccc2)CC(O)C(Cc2ccccc2)NC(=O)OCc2cncs2)C(C)C)cs1	0.33
Dicoumarol	O=c1oc2ccccc2c(O)c1Cc1c(O)c2ccccc2oc1=O	0.33
Dichlorobenzene	Clc1ccc(Cl)cc1	0.33
Oxandrolone	CC12COC(=O)CC1CCC1C2CCC2(C)C1CCC2(C)O	0.33
Norelgestromin	C#CC1(O)CCC2C3CCC4=CC(=NO)CCC4C3CCC21CC	0.33
Phenindamine	CN1CCC2=C(C1)C(c1ccccc1)c1ccccc12	0.33
Methdilazine	CN1CCC(CN2c3ccccc3Sc3ccccc32)C1	0.33
Verteporfin	C=Cc1c(C)c2cc3nc(cc4[nH]c(cc5nc(cc1[nH]2)C(C)=C5CCC(=O)O)c(CCC(=O)OC)c4C)C1(C)C3=CC=C(C(=O)OC)C1C(=O)OC	0.33
Baloxavir marboxil	COC(=O)OCOc1c2n(ccc1=O)N(C1c3ccccc3SCc3c1ccc(F)c3F)C1COCCN1C2=O	0.33
Hexylresorcinol	CCCCCCc1ccc(O)cc1O	0.33
Temozolomide	Cn1nnc2c(C(N)=O)ncn2c1=O	0.33
Phylloquinone	CC(=CCC1=C(C)C(=O)c2ccccc2C1=O)CCCC(C)CCCC(C)CCCC(C)C	0.33
Iomeprol	CN(C(=O)CO)c1c(I)c(C(=O)NCC(O)CO)c(I)c(C(=O)NCC(O)CO)c1I	0.33
Methylchloroisothiazolinone	Cn1sc(Cl)cc1=O	0.33
Simeprevir	COc1ccc2c(OC3CC4C(=O)NC5(C(=O)NS(=O)(=O)C6CC6)CC5/C=C\CCCCN(C)C(=O)C4C3)cc(-c3nc(C(C)C)cs3)nc2c1C	0.32
Anethole trithione	COc1ccc(-c2cc(=S)ss2)cc1	0.32
Monobenzone	Oc1ccc(OCc2ccccc2)cc1	0.32
Olaparib	O=C(c1cc(Cc2n[nH]c(=O)c3ccccc23)ccc1F)N1CCN(C(=O)C2CC2)CC1	0.32
Capreomycin	CC1NC(=O)C(N)CNC(=O)C(C2CCN=C(N)N2)NC(=O)C(=CNC(N)=O)NC(=O)C(CNC(=O)CC(N)CCCN)NC1=O	0.32
Eugenol	C=CCc1ccc(O)c(OC)c1	0.32
Avobenzone	COc1ccc(C(=O)CC(=O)c2ccc(C(C)(C)C)cc2)cc1	0.32
Chlorobutanol	CC(C)(O)C(Cl)(Cl)Cl	0.32
Nabumetone	COc1ccc2cc(CCC(C)=O)ccc2c1	0.32
Hydrocortisone valerate	CCCCC(=O)OC1(C(=O)CO)CCC2C3CCC4=CC(=O)CCC4(C)C3C(O)CC21C	0.32
Clofazimine	CC(C)N=c1cc2n(-c3ccc(Cl)cc3)c3ccccc3nc-2cc1Nc1ccc(Cl)cc1	0.32
Temoporfin	Oc1cccc(-c2c3nc(c(-c4cccc(O)c4)c4ccc([nH]4)c(-c4cccc(O)c4)c4nc(c(-c5cccc(O)c5)c5ccc2[nH]5)CC4)C=C3)c1	0.32
Lacidipine	CCOC(=O)C1=C(C)NC(C)=C(C(=O)OCC)C1c1ccccc1C=CC(=O)OC(C)(C)C	0.32
Gadoversetamide	COCCNC(=O)CN(CCN(CCN(CC(=O)O)CC(=O)NCCOC)CC(=O)O)CC(=O)O	0.32
Ethanol	CCO	0.32
Coenzyme M	O=S(=O)(O)CCS	0.32
Gadobutrol	O=C(O)CN1CCN(CC(=O)O)CCN(C(CO)C(O)CO)CCN(CC(=O)O)CC1	0.32
Lindane	ClC1C(Cl)C(Cl)C(Cl)C(Cl)C1Cl	0.32
Nitrous acid	O=NO	0.32
N-acetyltyrosine	CC(=O)NC(Cc1ccc(O)cc1)C(=O)O	0.32
Colchiceine	COc1cc2c(c(OC)c1OC)-c1ccc(O)c(=O)cc1C(NC(C)=O)CC2	0.32
Gallium nitrate	O=[N+]([O-])[O-]	0.32
Trioxsalen	Cc1cc2cc3c(C)cc(=O)oc3c(C)c2o1	0.32
Grazoprevir	C=CC1CC1(NC(=O)C1CC2CN1C(=O)C(C(C)(C)C)NC(=O)OC1CC1CCCCCc1nc3ccc(OC)cc3nc1O2)C(=O)NS(=O)(=O)C1CC1	0.32
Doxacurium	COc1cc(CC2c3c(cc(OC)c(OC)c3OC)CC[N+]2(C)CCCOC(=O)CCC(=O)OCCC[N+]2(C)CCc3cc(OC)c(OC)c(OC)c3C2Cc2cc(OC)c(OC)c(OC)c2)cc(OC)c1OC	0.32
Ioxilan	CC(=O)N(CC(O)CO)c1c(I)c(C(=O)NCCO)c(I)c(C(=O)NCC(O)CO)c1I	0.31
Cefiderocol	CC(C)(ON=C(C(=O)NC1C(=O)N2C(C(=O)[O-])=C(C[N+]3(CCNC(=O)c4ccc(O)c(O)c4Cl)CCCC3)CSC12)c1csc(N)n1)C(=O)O	0.31
Hydrocortisone butyrate	CCCC(=O)OC1(C(=O)CO)CCC2C3CCC4=CC(=O)CCC4(C)C3C(O)CC21C	0.31
Tromethamine	NC(CO)(CO)CO	0.31
Cefpiramide	Cc1cc(=O)c(C(=O)NC(C(=O)NC2C(=O)N3C(C(=O)O)=C(CSc4nnnn4C)CSC23)c2ccc(O)cc2)c[nH]1	0.31
Dibekacin	NCC1CCC(N)C(OC2C(N)CC(N)C(OC3OC(CO)C(O)C(N)C3O)C2O)O1	0.31
Amylmetacresol	CCCCCc1ccc(C)cc1O	0.31
Inosine pranobex	CC(=O)Nc1ccc(C(=O)O)cc1	0.31
Iodipamide	O=C(CCCCC(=O)Nc1c(I)cc(I)c(C(=O)O)c1I)Nc1c(I)cc(I)c(C(=O)O)c1I	0.31
Fluoxymesterone	CC1(O)CCC2C3CCC4=CC(=O)CCC4(C)C3(F)C(O)CC21C	0.31
Guaiacol	COc1ccccc1O	0.31
Enalaprilat	CC(NC(CCc1ccccc1)C(=O)O)C(=O)N1CCCC1C(=O)O	0.31
Viomycin	NCCCC(N)CC(=O)NC1CNC(=O)C(C2CC(O)NC(N)=N2)NC(=O)C(=CNC(N)=O)NC(=O)C(CO)NC(=O)C(CO)NC1=O	0.31
Lanolin	CCCCCCCCCCCCCCCCCCOC(=O)CCCCCCCCCCCCCCC	0.31
Rimexolone	CCC(=O)C1(C)C(C)CC2C3CCC4=CC(=O)C=CC4(C)C3C(O)CC21C	0.31
Polysorbate 20	CCCCCCCCCCCC(=O)OCCOCC(OCCO)C1OCC(OCCO)C1OCCO	0.31
Gadodiamide	CNC(=O)CN(CCN(CCN(CC(=O)O)CC(=O)NC)CC(=O)O)CC(=O)O	0.31
Lasofoxifene	Oc1ccc2c(c1)CCC(c1ccccc1)C2c1ccc(OCCN2CCCC2)cc1	0.31
Chondroitin sulfate	CC(=O)NC1C(O)OC(OS(=O)(=O)O)C(O)C1OC1OC(C(=O)O)C(O)C(O)C1O	0.31
Carindacillin	CC1(C)SC2C(NC(=O)C(C(=O)Oc3ccc4c(c3)CCC4)c3ccccc3)C(=O)N2C1C(=O)O	0.31
Cyclacillin	CC1(C)SC2C(NC(=O)C3(N)CCCCC3)C(=O)N2C1C(=O)O	0.31
Thiethylperazine	CCSc1ccc2c(c1)N(CCCN1CCN(C)CC1)c1ccccc1S2	0.31
Mangafodipir	Cc1nc(COP(=O)(O)O)cc(CN(CCN(CC(=O)O)Cc2cc(COP(=O)(O)O)nc(C)c2O)CC(=O)O)c1O	0.31
Manidipine	COC(=O)C1=C(C)NC(C)=C(C(=O)OCCN2CCN(C(c3ccccc3)c3ccccc3)CC2)C1c1cccc([N+](=O)[O-])c1	0.3
Deflazacort	CC(=O)OCC(=O)C12N=C(C)OC1CC1C3CCC4=CC(=O)C=CC4(C)C3C(O)CC12C	0.3
Zanamivir	CC(=O)NC1C(N=C(N)N)C=C(C(=O)O)OC1C(O)C(O)CO	0.3
Etofamide	CCOCCN(Cc1ccc(Oc2ccc([N+](=O)[O-])cc2)cc1)C(=O)C(Cl)Cl	0.3
Phenprocoumon	CCC(c1ccccc1)c1c(O)c2ccccc2oc1=O	0.3
Estramustine	CC12CCC3c4ccc(OC(=O)N(CCCl)CCCl)cc4CCC3C1CCC2O	0.3
Trolamine	OCCN(CCO)CCO	0.3
Levocabastine	CC1CN(C2CCC(C#N)(c3ccc(F)cc3)CC2)CCC1(C(=O)O)c1ccccc1	0.3
Cobicistat	CC(C)c1nc(CN(C)C(=O)NC(CCN2CCOCC2)C(=O)NC(CCC(Cc2ccccc2)NC(=O)OCc2cncs2)Cc2ccccc2)cs1	0.3
Levomenthol	CC1CCC(C(C)C)C(O)C1	0.3
Cromoglicic acid	O=C(O)c1cc(=O)c2c(OCC(O)COc3cccc4oc(C(=O)O)cc(=O)c34)cccc2o1	0.3
Eribulin	C=C1CC2CCC34CC5OC6C(OC7CCC(CC(=O)CC8C(CC9OC(CCC1O2)CC(C)C9=C)OC(CC(O)CN)C8OC)OC7C6O3)C5O4	0.3
Halofantrine	CCCCN(CCCC)CCC(O)c1cc2c(Cl)cc(Cl)cc2c2cc(C(F)(F)F)ccc12	0.3
Clomifene	CCN(CC)CCOc1ccc(C(=C(Cl)c2ccccc2)c2ccccc2)cc1	0.3
Raltitrexed	Cc1nc2ccc(CN(C)c3ccc(C(=O)NC(CCC(=O)O)C(=O)O)s3)cc2c(=O)[nH]1	0.3
Paritaprevir	Cc1cnc(C(=O)NC2CCCCC/C=C\C3CC3(C(=O)NS(=O)(=O)C3CC3)NC(=O)C3CC(Oc4nc5ccccc5c5ccccc45)CN3C2=O)cn1	0.3
Rocuronium	C=CC[N+]1(C2CC3C4CCC5CC(O)C(N6CCOCC6)CC5(C)C4CCC3(C)C2OC(C)=O)CCCC1	0.29
Tolvaptan	Cc1ccccc1C(=O)Nc1ccc(C(=O)N2CCCC(O)c3cc(Cl)ccc32)c(C)c1	0.29
Norgestimate	C#CC1(OC(C)=O)CCC2C3CCC4=CC(=NO)CCC4C3CCC21CC	0.29
Quinupramine	c1ccc2c(c1)CCc1ccccc1N2C1CN2CCC1CC2	0.29
Pizotifen	CN1CCC(=C2c3ccccc3CCc3sccc32)CC1	0.29
Elbasvir	COC(=O)NC(C(=O)N1CCCC1c1ncc(-c2ccc3c(c2)OC(c2ccccc2)n2c-3cc3cc(-c4cnc(C5CCCN5C(=O)C(NC(=O)OC)C(C)C)[nH]4)ccc32)[nH]1)C(C)C	0.29
Cisatracurium	COc1ccc(CC2c3cc(OC)c(OC)cc3CC[N+]2(C)CCC(=O)OCCCCCOC(=O)CC[N+]2(C)CCc3cc(OC)c(OC)cc3C2Cc2ccc(OC)c(OC)c2)cc1OC	0.29
Hypochlorite	OCl	0.29
Azelastine	CN1CCCC(n2nc(Cc3ccc(Cl)cc3)c3ccccc3c2=O)CC1	0.29
Elvitegravir	COc1cc2c(cc1Cc1cccc(Cl)c1F)c(=O)c(C(=O)O)cn2C(CO)C(C)C	0.29
Axitinib	CNC(=O)c1ccccc1Sc1ccc2c(C=Cc3ccccn3)n[nH]c2c1	0.29
Asunaprevir	C=CC1CC1(NC(=O)C1CC(Oc2ncc(OC)c3ccc(Cl)cc23)CN1C(=O)C(NC(=O)OC(C)(C)C)C(C)(C)C)C(=O)NS(=O)(=O)C1CC1	0.29
Fluocinolone acetonide	CC1(C)OC2CC3C4CC(F)C5=CC(=O)C=CC5(C)C4(F)C(O)CC3(C)C2(C(=O)CO)O1	0.29
Cinnamaldehyde	O=CC=Cc1ccccc1	0.29
Daclatasvir	COC(=O)NC(C(=O)N1CCCC1c1ncc(-c2ccc(-c3ccc(-c4cnc(C5CCCN5C(=O)C(NC(=O)OC)C(C)C)[nH]4)cc3)cc2)[nH]1)C(C)C	0.29
Povidone	C=CN1CCCC1=O	0.29
Darifenacin	NC(=O)C(c1ccccc1)(c1ccccc1)C1CCN(CCc2ccc3c(c2)CCO3)C1	0.29
Sulfapyridine	Nc1ccc(S(=O)(=O)Nc2ccccn2)cc1	0.29
Prednisolone tebutate	CC(C)(C)CC(=O)OCC(=O)C1(O)CCC2C3CCC4=CC(=O)C=CC4(C)C3C(O)CC21C	0.29
Nicergoline	COC12CC(COC(=O)c3cncc(Br)c3)CN(C)C1Cc1cn(C)c3cccc2c13	0.29
Quetiapine	OCCOCCN1CCN(C2=Nc3ccccc3Sc3ccccc32)CC1	0.29
Idebenone	COC1=C(OC)C(=O)C(CCCCCCCCCCO)=C(C)C1=O	0.29
Romidepsin	CC=C1NC(=O)C2CSSCC/C=C\C(CC(=O)NC(C(C)C)C(=O)N2)OC(=O)C(C(C)C)NC1=O	0.29
Inositol nicotinate	O=C(OC1C(OC(=O)c2cccnc2)C(OC(=O)c2cccnc2)C(OC(=O)c2cccnc2)C(OC(=O)c2cccnc2)C1OC(=O)c1cccnc1)c1cccnc1	0.29
Norethynodrel	C#CC1(O)CCC2C3CCC4=C(CCC(=O)C4)C3CCC21C	0.28
Gentamicin	CNC(C)C1CCC(N)C(OC2C(N)CC(N)C(OC3OCC(C)(O)C(NC)C3O)C2O)O1	0.28
Thymol	Cc1ccc(C(C)C)c(O)c1	0.28
Flurandrenolide	CC1(C)OC2CC3C4CC(F)C5=CC(=O)CCC5(C)C4C(O)CC3(C)C2(C(=O)CO)O1	0.28
Micronomicin	CNCC1CCC(N)C(OC2C(N)CC(N)C(OC3OCC(C)(O)C(NC)C3O)C2O)O1	0.28
Mequinol	COc1ccc(O)cc1	0.28
Noxytiolin	CNC(=S)NCO	0.28
Iopromide	COCC(=O)Nc1c(I)c(C(=O)NCC(O)CO)c(I)c(C(=O)N(C)CC(O)CO)c1I	0.28
Hydroxycitronellal	CC(CC=O)CCCC(C)(C)O	0.28
Teriflunomide	CC(O)=C(C#N)C(=O)Nc1ccc(C(F)(F)F)cc1	0.28
Netilmicin	CCNC1CC(N)C(OC2OC(CN)=CCC2N)C(O)C1OC1OCC(C)(O)C(NC)C1O	0.28
Methylcellulose	COCC1OC(OC2C(COC)OC(OC3C(COC)OC(OC)C(OC)C3OC)C(OC)C2OC)C(OC)C(OC)C1OC	0.28
Benzoin	O=C(c1ccccc1)C(O)c1ccccc1	0.28
Fluticasone furoate	CC1CC2C3CC(F)C4=CC(=O)C=CC4(C)C3(F)C(O)CC2(C)C1(OC(=O)c1ccco1)C(=O)SCF	0.28
Aminolevulinic acid	NCC(=O)CCC(=O)O	0.28
Flunisolide	CC1(C)OC2CC3C4CC(F)C5=CC(=O)C=CC5(C)C4C(O)CC3(C)C2(C(=O)CO)O1	0.28
Alclofenac	C=CCOc1ccc(CC(=O)O)cc1Cl	0.28
Kava	COC1=CC(=O)OC(C=CC2=CCCC=C2)C1	0.28
Chlorphenesin	OCC(O)COc1ccc(Cl)cc1	0.28
Alatrofloxacin	CC(N)C(=O)NC(C)C(=O)NC1C2CN(c3nc4c(cc3F)c(=O)c(C(=O)O)cn4-c3ccc(F)cc3F)CC21	0.28
Profenamine	CCN(CC)C(C)CN1c2ccccc2Sc2ccccc21	0.28
Solifenacin	O=C(OC1CN2CCC1CC2)N1CCc2ccccc2C1c1ccccc1	0.28
Clindamycin	CCCC1CC(C(=O)NC(C(C)Cl)C2OC(SC)C(O)C(O)C2O)N(C)C1	0.28
Prazepam	O=C1CN=C(c2ccccc2)c2cc(Cl)ccc2N1CC1CC1	0.28
Pibrentasvir	COC(=O)NC(C(=O)N1CCCC1c1nc2cc(F)c(C3CCC(c4cc5[nH]c(C6CCCN6C(=O)C(NC(=O)OC)C(C)OC)nc5cc4F)N3c3cc(F)c(N4CCC(c5ccc(F)cc5)CC4)c(F)c3)cc2[nH]1)C(C)OC	0.28
Ledipasvir	COC(=O)NC(C(=O)N1CC2(CC2)CC1c1ncc(-c2ccc3c(c2)C(F)(F)c2cc(-c4ccc5nc(C6C7CCC(C7)N6C(=O)C(NC(=O)OC)C(C)C)[nH]c5c4)ccc2-3)[nH]1)C(C)C	0.28
Benzhydrocodone	COc1ccc2c3c1OC1C(OC(=O)c4ccccc4)=CCC4C(C2)N(C)CCC314	0.27
Nitroglycerin	O=[N+]([O-])OCC(CO[N+](=O)[O-])O[N+](=O)[O-]	0.27
Benzoyl peroxide	O=C(OOC(=O)c1ccccc1)c1ccccc1	0.27
Cariprazine	CN(C)C(=O)NC1CCC(CCN2CCN(c3cccc(Cl)c3Cl)CC2)CC1	0.27
Carprofen	CC(C(=O)O)c1ccc2c(c1)[nH]c1ccc(Cl)cc12	0.27
Dosulepin	CN(C)CCC=C1c2ccccc2CSc2ccccc21	0.27
Vortioxetine	Cc1ccc(Sc2ccccc2N2CCNCC2)c(C)c1	0.27
Gimeracil	O=c1cc(O)c(Cl)c[nH]1	0.27
Naloxegol	C=CCN1CCC23c4c5ccc(O)c4OC2C(OCCOCCOCCOCCOCCOCCOCCOC)CCC3(O)C1C5	0.27
Pipotiazine	CN(C)S(=O)(=O)c1ccc2c(c1)N(CCCN1CCC(CCO)CC1)c1ccccc1S2	0.27
Tafamidis	O=C(O)c1ccc2nc(-c3cc(Cl)cc(Cl)c3)oc2c1	0.27
Vanillyl butyl ether	CCCCOCc1ccc(O)c(OC)c1	0.27
Flibanserin	O=c1[nH]c2ccccc2n1CCN1CCN(c2cccc(C(F)(F)F)c2)CC1	0.27
Pyrethrum extract	C=CC=CCC1=C(C)C(OC(=O)C2C(C=C(C)C(=O)OC)C2(C)C)CC1=O	0.27
Malathion	CCOC(=O)CC(SP(=S)(OC)OC)C(=O)OCC	0.27
Cabergoline	C=CCN1CC(C(=O)N(CCCN(C)C)C(=O)NCC)CC2c3cccc4[nH]cc(c34)CC21	0.27
Pralidoxime	C[n+]1ccccc1C=NO	0.27
Isosorbide	OC1COC2C(O)COC12	0.27
Asenapine	CN1CC2c3ccccc3Oc3ccc(Cl)cc3C2C1	0.27
Docosanol	CCCCCCCCCCCCCCCCCCCCCCO	0.27
Pemoline	NC1=NC(=O)C(c2ccccc2)O1	0.26
Hydrocortisone probutate	CCCC(=O)OC1(C(=O)COC(=O)CC)CCC2C3CCC4=CC(=O)CCC4(C)C3C(O)CC21C	0.26
Pioglitazone	CCc1ccc(CCOc2ccc(CC3SC(=O)NC3=O)cc2)nc1	0.26
Mafenide	NCc1ccc(S(N)(=O)=O)cc1	0.26
Prenylamine	CC(Cc1ccccc1)NCCC(c1ccccc1)c1ccccc1	0.26
Boceprevir	CC(C)(C)NC(=O)NC(C(=O)N1CC2C(C1C(=O)NC(CC1CCC1)C(=O)C(N)=O)C2(C)C)C(C)(C)C	0.26
Bioallethrin	C=CCC1=C(C)C(OC(=O)C2C(C=C(C)C)C2(C)C)CC1=O	0.26
Perindopril	CCCC(NC(C)C(=O)N1C(C(=O)O)CC2CCCCC21)C(=O)OCC	0.26
Tyropanoic acid	CCCC(=O)Nc1c(I)cc(I)c(CC(CC)C(=O)O)c1I	0.26
Adapalene	COc1ccc(-c2ccc3cc(C(=O)O)ccc3c2)cc1C12CC3CC(CC(C3)C1)C2	0.26
Tioguanine	Nc1nc(=S)c2[nH]cnc2[nH]1	0.26
Methohexital	C=CCC1(C(C)C#CCC)C(=O)NC(=O)N(C)C1=O	0.26
Phenoxymethylpenicillin	CC1(C)SC2C(NC(=O)COc3ccccc3)C(=O)N2C1C(=O)O	0.26
Rofecoxib	CS(=O)(=O)c1ccc(C2=C(c3ccccc3)C(=O)OC2)cc1	0.26
Iopamidol	CC(O)C(=O)Nc1c(I)c(C(=O)NC(CO)CO)c(I)c(C(=O)NC(CO)CO)c1I	0.26
Lurasidone	O=C1C2C3CCC(C3)C2C(=O)N1CC1CCCCC1CN1CCN(c2nsc3ccccc23)CC1	0.26
Beclomethasone dipropionate	CCC(=O)OCC(=O)C1(OC(=O)CC)C(C)CC2C3CCC4=CC(=O)C=CC4(C)C3(Cl)C(O)CC21C	0.26
Streptomycin	CNC1C(OC2C(OC3C(O)C(O)C(N=C(N)N)C(O)C3N=C(N)N)OC(C)C2(O)C=O)OC(CO)C(O)C1O	0.26
Sevoflurane	FCOC(C(F)(F)F)C(F)(F)F	0.26
Ceftobiprole	Nc1nc(C(=NO)C(=O)NC2C(=O)N3C(C(=O)O)=C(C=C4CCN(C5CCNC5)C4=O)CSC23)ns1	0.26
Isosorbide dinitrate	O=[N+]([O-])OC1COC2C(O[N+](=O)[O-])COC12	0.26
Camphor	CC12CCC(CC1=O)C2(C)C	0.26
Chloramphenicol palmitate	CCCCCCCCCCCCCCCC(=O)OCC(NC(=O)C(Cl)Cl)C(O)c1ccc([N+](=O)[O-])cc1	0.26
Fospropofol	CC(C)c1cccc(C(C)C)c1OCOP(=O)(O)O	0.26
Lisinopril	NCCCCC(NC(CCc1ccccc1)C(=O)O)C(=O)N1CCCC1C(=O)O	0.26
Cetyl ethylhexanoate	CCCCCCCCCCCCCCCCOC(=O)C(CC)CCCC	0.26
Flavin adenine dinucleotide	Cc1cc2nc3c(=O)[nH]c(=O)nc-3n(CC(O)C(O)C(O)COP(=O)(O)OP(=O)(O)OCC3OC(n4cnc5c(N)ncnc54)C(O)C3O)c2cc1C	0.26
Warfarin	CC(=O)CC(c1ccccc1)c1c(O)c2ccccc2oc1=O	0.25
Hydroxyzine	OCCOCCN1CCN(C(c2ccccc2)c2ccc(Cl)cc2)CC1	0.25
Flavoxate	Cc1c(-c2ccccc2)oc2c(C(=O)OCCN3CCCCC3)cccc2c1=O	0.25
Oxaliplatin	NC1CCCCC1N	0.25
Rupatadine	Cc1cncc(CN2CCC(=C3c4ccc(Cl)cc4CCc4cccnc43)CC2)c1	0.25
Betiatide	O=C(O)CNC(=O)CNC(=O)CNC(=O)CSC(=O)c1ccccc1	0.25
Latamoxef	COC1(NC(=O)C(C(=O)O)c2ccc(O)cc2)C(=O)N2C(C(=O)O)=C(CSc3nnnn3C)COC21	0.25
Methylprednisolone aceponate	CCC(=O)OC1(C(=O)COC(C)=O)CCC2C3CC(C)C4=CC(=O)C=CC4(C)C3C(O)CC21C	0.25
Methyprylon	CCC1(CC)C(=O)NCC(C)C1=O	0.25
Vilazodone	N#Cc1ccc2[nH]cc(CCCCN3CCN(c4ccc5oc(C(N)=O)cc5c4)CC3)c2c1	0.25
Fenofibric acid	CC(C)(Oc1ccc(C(=O)c2ccc(Cl)cc2)cc1)C(=O)O	0.25
Cefoperazone	CCN1CCN(C(=O)NC(C(=O)NC2C(=O)N3C(C(=O)O)=C(CSc4nnnn4C)CSC23)c2ccc(O)cc2)C(=O)C1=O	0.25
Valsartan	CCCCC(=O)N(Cc1ccc(-c2ccccc2-c2nn[nH]n2)cc1)C(C(=O)O)C(C)C	0.25
Tenapanor	CN1Cc2c(Cl)cc(Cl)cc2C(c2cccc(S(=O)(=O)NCCOCCOCCNC(=O)NCCCCNC(=O)NCCOCCOCCNS(=O)(=O)c3cccc(C4CN(C)Cc5c(Cl)cc(Cl)cc54)c3)c2)C1	0.25
Bromothalonil	N#CCCC(Br)(C#N)CBr	0.25
Tecovirimat	O=C(NN1C(=O)C2C3C=CC(C4CC34)C2C1=O)c1ccc(C(F)(F)F)cc1	0.25
Pyridoxine	Cc1ncc(CO)c(CO)c1O	0.25
Calcium carbimide	N=C=N	0.25
Probenecid	CCCN(CCC)S(=O)(=O)c1ccc(C(=O)O)cc1	0.25
Etacrynic acid	C=C(CC)C(=O)c1ccc(OCC(=O)O)c(Cl)c1Cl	0.25
Difenoxin	N#CC(CCN1CCC(C(=O)O)(c2ccccc2)CC1)(c1ccccc1)c1ccccc1	0.25
Eltrombopag	Cc1ccc(-n2[nH]c(C)c(N=Nc3cccc(-c4cccc(C(=O)O)c4)c3O)c2=O)cc1C	0.25
Mephenesin	Cc1ccccc1OCC(O)CO	0.25
Sofosbuvir	CC(C)OC(=O)C(C)NP(=O)(OCC1OC(n2ccc(=O)[nH]c2=O)C(C)(F)C1O)Oc1ccccc1	0.25
Amikacin	NCCC(O)C(=O)NC1CC(N)C(OC2OC(CN)C(O)C(O)C2O)C(O)C1OC1OC(CO)C(O)C(N)C1O	0.24
Piperonyl butoxide	CCCCOCCOCCOCc1cc2c(cc1CCC)OCO2	0.24
Doripenem	CC(O)C1C(=O)N2C(C(=O)O)=C(SC3CNC(CNS(N)(=O)=O)C3)C(C)C12	0.24
Indacaterol	CCc1cc2c(cc1CC)CC(NCC(O)c1ccc(O)c3[nH]c(=O)ccc13)C2	0.24
Darunavir	CC(C)CN(CC(O)C(Cc1ccccc1)NC(=O)OC1COC2OCCC12)S(=O)(=O)c1ccc(N)cc1	0.24
Pimethixene	CN1CCC(=C2c3ccccc3Sc3ccccc32)CC1	0.24
Pimavanserin	CC(C)COc1ccc(CNC(=O)N(Cc2ccc(F)cc2)C2CCN(C)CC2)cc1	0.24
Pyrvinium	Cc1cc(C=Cc2ccc3cc(N(C)C)ccc3[n+]2C)c(C)n1-c1ccccc1	0.24
Elagolix	COc1cccc(-c2c(C)n(Cc3c(F)cccc3C(F)(F)F)c(=O)n(CC(NCCCC(=O)O)c3ccccc3)c2=O)c1F	0.24
Candesartan cilexetil	CCOc1nc2cccc(C(=O)OC(C)OC(=O)OC3CCCCC3)c2n1Cc1ccc(-c2ccccc2-c2nn[nH]n2)cc1	0.24
Fluciclovine (18F)	NC1(C(=O)O)CC(F)C1	0.24
Haloprogin	Clc1cc(Cl)c(OCC#CI)cc1Cl	0.24
Phosphatidyl serine	CCCC(=O)OC(COC(=O)CC)COP(=O)(O)OCC(N)C(=O)O	0.24
Pipecuronium	CC(=O)OC1CC2CCC3C(CCC4(C)C3CC(N3CC[N+](C)(C)CC3)C4OC(C)=O)C2(C)CC1N1CC[N+](C)(C)CC1	0.24
Chloramphenicol succinate	O=C(O)CCC(=O)OCC(NC(=O)C(Cl)Cl)C(O)c1ccc([N+](=O)[O-])cc1	0.24
Velpatasvir	COCC1CC(c2ncc(-c3ccc4c(c3)COc3cc5c(ccc6[nH]c(C7CCC(C)N7C(=O)C(NC(=O)OC)C(C)C)nc65)cc3-4)[nH]2)N(C(=O)C(NC(=O)OC)c2ccccc2)C1	0.24
Glutathione disulfide	NC(CCC(=O)NC(CSSCC(NC(=O)CCC(N)C(=O)O)C(=O)NCC(=O)O)C(=O)NCC(=O)O)C(=O)O	0.24
Cilastatin	CC1(C)CC1C(=O)NC(=CCCCCSCC(N)C(=O)O)C(=O)O	0.24
Tezacaftor	CC(C)(CO)c1cc2cc(NC(=O)C3(c4ccc5c(c4)OC(F)(F)O5)CC3)c(F)cc2n1CC(O)CO	0.24
Vardenafil	CCCc1nc(C)c2c(=O)[nH]c(-c3cc(S(=O)(=O)N4CCN(CC)CC4)ccc3OCC)nn12	0.24
Tixocortol	CC12CCC(=O)C=C1CCC1C2C(O)CC2(C)C1CCC2(O)C(=O)CS	0.24
Tinidazole	CCS(=O)(=O)CCn1c([N+](=O)[O-])cnc1C	0.24
Ticarcillin	CC1(C)SC2C(NC(=O)C(C(=O)O)c3ccsc3)C(=O)N2C1C(=O)O	0.23
Gadobenic acid	O=C(O)CN(CCN(CC(=O)O)CC(=O)O)CCN(CC(=O)O)C(COCc1ccccc1)C(=O)O	0.23
Atovaquone	O=C1C(=O)c2ccccc2C(O)=C1C1CCC(c2ccc(Cl)cc2)CC1	0.23
Sibutramine	CC(C)CC(N(C)C)C1(c2ccc(Cl)cc2)CCC1	0.23
Hydrocortamate	CCN(CC)CC(=O)OCC(=O)C1(O)CCC2C3CCC4=CC(=O)CCC4(C)C3C(O)CC21C	0.23
Piritramide	N#CC(CCN1CCC(C(N)=O)(N2CCCCC2)CC1)(c1ccccc1)c1ccccc1	0.23
Rolapitant	CC(OCC1(c2ccccc2)CCC2(CCC(=O)N2)CN1)c1cc(C(F)(F)F)cc(C(F)(F)F)c1	0.23
Zolpidem	Cc1ccc(-c2nc3ccc(C)cn3c2CC(=O)N(C)C)cc1	0.23
Sodium tetradecyl sulfate	CCCCCCCCCCCCCCOS(=O)(=O)O	0.23
Rapacuronium	C=CC[N+]1(C2CC3C4CCC5CC(OC(C)=O)C(N6CCCCC6)CC5(C)C4CCC3(C)C2OC(=O)CC)CCCCC1	0.23
Mometasone	CC1CC2C3CCC4=CC(=O)C=CC4(C)C3(Cl)C(O)CC2(C)C1(O)C(=O)CCl	0.23
Tolfenamic acid	Cc1c(Cl)cccc1Nc1ccccc1C(=O)O	0.23
Carvedilol	COc1ccccc1OCCNCC(O)COc1cccc2[nH]c3ccccc3c12	0.23
Methazolamide	CC(=O)N=c1sc(S(N)(=O)=O)nn1C	0.23
Sildenafil	CCCc1nn(C)c2c(=O)[nH]c(-c3cc(S(=O)(=O)N4CCN(C)CC4)ccc3OCC)nc12	0.23
Lycopene	CC(C)=CCCC(C)=CC=CC(C)=CC=CC(C)=CC=CC=C(C)C=CC=C(C)C=CC=C(C)CCC=C(C)C	0.23
Peramivir	CCC(CC)C(NC(C)=O)C1C(N=C(N)N)CC(C(=O)O)C1O	0.23
Artemether	COC1OC2OC3(C)CCC4C(C)CCC(C1C)C24OO3	0.23
P-nitrobiphenyl	O=[N+]([O-])c1ccc(-c2ccccc2)cc1	0.23
Methyl undecenoyl leucinate	C=CCCCCCCCCC(=O)NC(CC(C)C)C(=O)OC	0.23
Bisacodyl	CC(=O)Oc1ccc(C(c2ccc(OC(C)=O)cc2)c2ccccn2)cc1	0.23
Secnidazole	Cc1ncc([N+](=O)[O-])n1CC(C)O	0.23
Ecamsule	CC1(C)C2CCC1(CS(=O)(=O)O)C(=O)C2=Cc1ccc(C=C2C(=O)C3(CS(=O)(=O)O)CCC2C3(C)C)cc1	0.23
Umeclidinium	OC(c1ccccc1)(c1ccccc1)C12CC[N+](CCOCc3ccccc3)(CC1)CC2	0.23
Lumateperone	CN1CCN2c3c(cccc31)C1CN(CCCC(=O)c3ccc(F)cc3)CCC12	0.23
Gadoxetic acid	CCOc1ccc(CC(CN(CCN(CC(=O)O)CC(=O)O)CC(=O)O)N(CC(=O)O)CC(=O)O)cc1	0.23
Ajmaline	CCC1C2CC3C4N(C)c5ccccc5C45CC(C2C5O)N3C1O	0.23
Suvorexant	Cc1ccc(-n2nccn2)c(C(=O)N2CCN(c3nc4cc(Cl)ccc4o3)CCC2C)c1	0.23
Nateglinide	CC(C)C1CCC(C(=O)NC(Cc2ccccc2)C(=O)O)CC1	0.23
Macimorelin	CC(C)(N)C(=O)NC(Cc1c[nH]c2ccccc12)C(=O)NC(Cc1c[nH]c2ccccc12)NC=O	0.23
Benzyl alcohol	OCc1ccccc1	0.23
Ivacaftor	CC(C)(C)c1cc(C(C)(C)C)c(NC(=O)c2c[nH]c3ccccc3c2=O)cc1O	0.23
Irbesartan	CCCCC1=NC2(CCCC2)C(=O)N1Cc1ccc(-c2ccccc2-c2nn[nH]n2)cc1	0.23
Orlistat	CCCCCCCCCCCC(CC1OC(=O)C1CCCCCC)OC(=O)C(CC(C)C)NC=O	0.22
p-Phenylenediamine	Nc1ccc(N)cc1	0.22
Cyproheptadine	CN1CCC(=C2c3ccccc3C=Cc3ccccc32)CC1	0.22
Delamanid	CC1(COc2ccc(N3CCC(Oc4ccc(OC(F)(F)F)cc4)CC3)cc2)Cn2cc([N+](=O)[O-])nc2O1	0.22
Aminohippuric acid	Nc1ccc(C(=O)NCC(=O)O)cc1	0.22
Zofenopril	CC(CSC(=O)c1ccccc1)C(=O)N1CC(Sc2ccccc2)CC1C(=O)O	0.22
Sodium lauryl sulfate	CCCCCCCCCCCCOS(=O)(=O)O	0.22
Erlotinib	C#Cc1cccc(Nc2ncnc3cc(OCCOC)c(OCCOC)cc23)c1	0.22
Kappadione	Cc1cc(OP(=O)(O)O)c2ccccc2c1OP(=O)(O)O	0.22
Temocillin	COC1(NC(=O)C(C(=O)O)c2ccsc2)C(=O)N2C(C(=O)O)C(C)(C)SC21	0.22
Ondansetron	Cc1nccn1CC1CCc2c(c3ccccc3n2C)C1=O	0.22
Dichlorobenzyl alcohol	OC(Cl)(Cl)c1ccccc1	0.22
Erythrityl tetranitrate	O=[N+]([O-])OCC(O[N+](=O)[O-])C(CO[N+](=O)[O-])O[N+](=O)[O-]	0.22
Acemetacin	COc1ccc2c(c1)c(CC(=O)OCC(=O)O)c(C)n2C(=O)c1ccc(Cl)cc1	0.22
Bronopol	O=[N+]([O-])C(Br)(CO)CO	0.22
Quinapril	CCOC(=O)C(CCc1ccccc1)NC(C)C(=O)N1Cc2ccccc2CC1C(=O)O	0.22
Gefitinib	COc1cc2ncnc(Nc3ccc(F)c(Cl)c3)c2cc1OCCCN1CCOCC1	0.22
Fosamprenavir	CC(C)CN(CC(OP(=O)(O)O)C(Cc1ccccc1)NC(=O)OC1CCOC1)S(=O)(=O)c1ccc(N)cc1	0.22
Dipyrithione	[O-][n+]1ccccc1SSc1cccc[n+]1[O-]	0.22
Auranofin	CC(=O)OCC1OC(S)C(OC(C)=O)C(OC(C)=O)C1OC(C)=O	0.22
Samarium (153Sm) lexidronam	O=P(O)(O)CN(CCN(CP(=O)(O)O)CP(=O)(O)O)CP(=O)(O)O	0.22
Suprofen	CC(C(=O)O)c1ccc(C(=O)c2cccs2)cc1	0.22
Aliskiren	COCCCOc1cc(CC(CC(N)C(O)CC(C(=O)NCC(C)(C)C(N)=O)C(C)C)C(C)C)ccc1OC	0.22
Mezlocillin	CC1(C)SC2C(NC(=O)C(NC(=O)N3CCN(S(C)(=O)=O)C3=O)c3ccccc3)C(=O)N2C1C(=O)O	0.22
Metronidazole	Cc1ncc([N+](=O)[O-])n1CCO	0.22
Meticillin	COc1cccc(OC)c1C(=O)NC1C(=O)N2C1SC(C)(C)C2C(=O)O	0.22
Nicorandil	O=C(NCCO[N+](=O)[O-])c1cccnc1	0.22
Sulbactam	CC1(C)C(C(=O)O)N2C(=O)CC2S1(=O)=O	0.22
Hexafluronium	C[N+](C)(CCCCCC[N+](C)(C)C1c2ccccc2-c2ccccc21)C1c2ccccc2-c2ccccc21	0.22
Propylthiouracil	CCCc1cc(=O)[nH]c(=S)[nH]1	0.22
Glycerol phenylbutyrate	O=C(CCCc1ccccc1)OCC(COC(=O)CCCc1ccccc1)OC(=O)CCCc1ccccc1	0.22
Rimonabant	Cc1c(C(=O)NN2CCCCC2)nn(-c2ccc(Cl)cc2Cl)c1-c1ccc(Cl)cc1	0.22
Moexipril	CCOC(=O)C(CCc1ccccc1)NC(C)C(=O)N1Cc2cc(OC)c(OC)cc2CC1C(=O)O	0.22
Rosuvastatin	CC(C)c1nc(N(C)S(C)(=O)=O)nc(-c2ccc(F)cc2)c1C=CC(O)CC(O)CC(=O)O	0.22
Bexarotene	C=C(c1ccc(C(=O)O)cc1)c1cc2c(cc1C)C(C)(C)CCC2(C)C	0.22
Vecuronium	CC(=O)OC1CC2CCC3C(CCC4(C)C3CC([N+]3(C)CCCCC3)C4OC(C)=O)C2(C)CC1N1CCCCC1	0.22
Nomegestrol	CC(=O)C1(O)CCC2C3C=C(C)C4=CC(=O)CCC4C3CCC21C	0.22
Hydrocortisone phosphate	CC12CCC(=O)C=C1CCC1C2C(O)CC2(C)C1CCC2(O)C(=O)COP(=O)(O)O	0.22
Flavone	O=c1cc(-c2ccccc2)oc2ccccc12	0.22
Methimazole	Cn1cc[nH]c1=S	0.22
Sulfisoxazole	Cc1noc(NS(=O)(=O)c2ccc(N)cc2)c1C	0.22
Butalbital	C=CCC1(CC(C)C)C(=O)NC(=O)NC1=O	0.22
Artesunate	CC1CCC2C(C)C(OC(=O)CCC(=O)O)OC3OC4(C)CCC1C32OO4	0.22
2-mercaptobenzothiazole	S=c1[nH]c2ccccc2s1	0.22
Isometheptene	CNC(C)CCC=C(C)C	0.21
Almitrine	C=CCNc1nc(NCC=C)nc(N2CCN(C(c3ccc(F)cc3)c3ccc(F)cc3)CC2)n1	0.21
Lumefantrine	CCCCN(CCCC)CC(O)c1cc(Cl)cc2c1-c1ccc(Cl)cc1C2=Cc1ccc(Cl)cc1	0.21
Loracarbef	NC(C(=O)NC1C(=O)N2C(C(=O)O)=C(Cl)CCC12)c1ccccc1	0.21
Acitretin	COc1cc(C)c(C=CC(C)=CC=CC(C)=CC(=O)O)c(C)c1C	0.21
Dexamethasone metasulfobenzoate	CC1CC2C3CCC4=CC(=O)C=CC4(C)C3(F)C(O)CC2(C)C1(O)C(=O)COC(=O)c1cccc(S(=O)(=O)O)c1	0.21
Maprotiline	CNCCCC12CCC(c3ccccc31)c1ccccc12	0.21
Chlorcyclizine	CN1CCN(C(c2ccccc2)c2ccc(Cl)cc2)CC1	0.21
Fluticasone propionate	CCC(=O)OC1(C(=O)SCF)C(C)CC2C3CC(F)C4=CC(=O)C=CC4(C)C3(F)C(O)CC21C	0.21
Nonoxynol-9	CCCCCCCCCc1ccc(OCCOCCOCCOCCOCCOCCOCCOCCOCCO)cc1	0.21
Fluorometholone	CC(=O)C1(O)CCC2C3CC(C)C4=CC(=O)C=CC4(C)C3(F)C(O)CC21C	0.21
Olmesartan	CCCc1nc(C(C)(C)O)c(C(=O)O)n1Cc1ccc(-c2ccccc2-c2nn[nH]n2)cc1	0.21
Amobarbital	CCC1(CCC(C)C)C(=O)NC(=O)NC1=O	0.21
Opicapone	Cc1c(Cl)c(C)[n+]([O-])c(Cl)c1-c1noc(-c2cc(O)c(O)c([N+](=O)[O-])c2)n1	0.21
Tazobactam	CC1(Cn2ccnn2)C(C(=O)O)N2C(=O)CC2S1(=O)=O	0.21
Fesoterodine	CC(C)C(=O)Oc1ccc(CO)cc1C(CCN(C(C)C)C(C)C)c1ccccc1	0.21
Oxyphenisatin acetate	CC(=O)Oc1ccc(C2(c3ccc(OC(C)=O)cc3)C(=O)Nc3ccccc32)cc1	0.21
Palonosetron	O=C1c2cccc3c2C(CCC3)CN1C1CN2CCC1CC2	0.21
Pefloxacin	CCn1cc(C(=O)O)c(=O)c2cc(F)c(N3CCN(C)CC3)cc21	0.21
Fosinopril	CCC(=O)OC(OP(=O)(CCCCc1ccccc1)CC(=O)N1CC(C2CCCCC2)CC1C(=O)O)C(C)C	0.21
Pentaerythritol tetranitrate	O=[N+]([O-])OCC(CO[N+](=O)[O-])(CO[N+](=O)[O-])CO[N+](=O)[O-]	0.21
Cholestyramine	CCc1ccc(C(C)CCc2ccc([N+](C)(C)C)cc2)cc1	0.21
Erdafitinib	COc1cc(OC)cc(N(CCNC(C)C)c2ccc3ncc(-c4cnn(C)c4)nc3c2)c1	0.21
Phenacemide	NC(=O)NC(=O)Cc1ccccc1	0.21
Encainide	COc1ccc(C(=O)Nc2ccccc2CCC2CCCCN2C)cc1	0.21
Secobarbital	C=CCC1(C(C)CCC)C(=O)NC(=O)NC1=O	0.21
Sacubitril	CCOC(=O)C(C)CC(Cc1ccc(-c2ccccc2)cc1)NC(=O)CCC(=O)O	0.21
Conjugated estrogens	CC12CCC3c4ccc(OS(=O)(=O)O)cc4CCC3C1CCC2=O	0.21
Dabrafenib	CC(C)(C)c1nc(-c2cccc(NS(=O)(=O)c3c(F)cccc3F)c2F)c(-c2ccnc(N)n2)s1	0.21
Deferiprone	Cc1c(O)c(=O)ccn1C	0.21
Fosaprepitant	CC(OC1OCCN(Cc2nn(P(=O)(O)O)c(=O)[nH]2)C1c1ccc(F)cc1)c1cc(C(F)(F)F)cc(C(F)(F)F)c1	0.21
Technetium Tc-99m mebrofenin	Cc1cc(C)c(NC(=O)CN(CC(=O)O)CC(=O)O)c(C)c1Br	0.21
Framycetin	NCC1OC(OC2C(CO)OC(OC3C(O)C(N)CC(N)C3OC3OC(CN)C(O)C(O)C3N)C2O)C(N)C(O)C1O	0.21
Tiludronic acid	O=P(O)(O)C(Sc1ccc(Cl)cc1)P(=O)(O)O	0.21
Amyl Nitrite	CCCCCON=O	0.21
Indocyanine green acid form	CC1(C)C(=CC=CC=CC=CC2=[N+](CCCCS(=O)(=O)[O-])c3ccc4ccccc4c3C2(C)C)N(CCCCS(=O)(=O)O)c2ccc3ccccc3c21	0.21
Anisindione	COc1ccc(C2C(=O)c3ccccc3C2=O)cc1	0.21
Apixaban	COc1ccc(-n2nc(C(N)=O)c3c2C(=O)N(c2ccc(N4CCCCC4=O)cc2)CC3)cc1	0.21
Aprepitant	CC(OC1OCCN(Cc2n[nH]c(=O)[nH]2)C1c1ccc(F)cc1)c1cc(C(F)(F)F)cc(C(F)(F)F)c1	0.21
Ibandronate	CCCCCN(C)CCC(O)(P(=O)(O)O)P(=O)(O)O	0.21
Astemizole	COc1ccc(CCN2CCC(Nc3nc4ccccc4n3Cc3ccc(F)cc3)CC2)cc1	0.21
Terconazole	CC(C)N1CCN(c2ccc(OCC3COC(Cn4cncn4)(c4ccc(Cl)cc4Cl)O3)cc2)CC1	0.21
Guanidine	N=C(N)N	0.21
Mirtazapine	CN1CCN2c3ncccc3Cc3ccccc3C2C1	0.21
Metrizoic acid	CC(=O)Nc1c(I)c(C(=O)O)c(I)c(N(C)C(C)=O)c1I	0.21
Bictegravir	O=C(NCc1c(F)cc(F)cc1F)c1cn2c(c(O)c1=O)C(=O)N1C3CCC(C3)OC1C2	0.21
Gentian violet cation	CN(C)c1ccc(C(=C2C=CC(=[N+](C)C)C=C2)c2ccc(N(C)C)cc2)cc1	0.21
Testolactone	CC12CCC3C(CCC4=CC(=O)C=CC43C)C1CCC(=O)O2	0.21
Fenoprofen	CC(C(=O)O)c1cccc(Oc2ccccc2)c1	0.2
Isoniazid	NNC(=O)c1ccncc1	0.2
Diacerein	CC(=O)Oc1cccc2c1C(=O)c1c(OC(C)=O)cc(C(=O)O)cc1C2=O	0.2
Amprenavir	CC(C)CN(CC(O)C(Cc1ccccc1)NC(=O)OC1CCOC1)S(=O)(=O)c1ccc(N)cc1	0.2
Dasabuvir	COc1c(-c2ccc3cc(NS(C)(=O)=O)ccc3c2)cc(-n2ccc(=O)[nH]c2=O)cc1C(C)(C)C	0.2
Irinotecan	CCc1c2c(nc3ccc(OC(=O)N4CCC(N5CCCCC5)CC4)cc13)-c1cc3c(c(=O)n1C2)COC(=O)C3(O)CC	0.2
Diphenoxylate	CCOC(=O)C1(c2ccccc2)CCN(CCC(C#N)(c2ccccc2)c2ccccc2)CC1	0.2
Buprenorphine	COC12CCC3(CC1C(C)(O)C(C)(C)C)C1Cc4ccc(O)c5c4C3(CCN1CC1CC1)C2O5	0.2
Doconexent	CCC=CCC=CCC=CCC=CCC=CCC=CCCC(=O)O	0.2
Clobazam	CN1C(=O)CC(=O)N(c2ccccc2)c2cc(Cl)ccc21	0.2
Aclidinium	O=C(OC1C[N+]2(CCCOc3ccccc3)CCC1CC2)C(O)(c1cccs1)c1cccs1	0.2
Edoxaban	CN1CCc2nc(C(=O)NC3CC(C(=O)N(C)C)CCC3NC(=O)C(=O)Nc3ccc(Cl)cn3)sc2C1	0.2
Ioxitalamic acid	CC(=O)Nc1c(I)c(C(=O)O)c(I)c(C(=O)NCCO)c1I	0.2
Ciprofloxacin	O=C(O)c1cn(C2CC2)c2cc(N3CCNCC3)c(F)cc2c1=O	0.2
Alcaftadine	CN1CCC(=C2c3ccccc3CCn3c(C=O)cnc32)CC1	0.2
Icosapent ethyl	CCC=CCC=CCC=CCC=CCC=CCCCC(=O)OCC	0.2
Entacapone	CCN(CC)C(=O)C(C#N)=Cc1cc(O)c(O)c([N+](=O)[O-])c1	0.2
Brilliant green cation	CCN(CC)c1ccc(C(=C2C=CC(=[N+](CC)CC)C=C2)c2ccccc2)cc1	0.2
Arzoxifene	COc1ccc(-c2sc3cc(O)ccc3c2Oc2ccc(OCCN3CCCCC3)cc2)cc1	0.2
Brilliant blue G	CCOc1ccc(Nc2ccc(C(=C3C=CC(=[N+](CC)Cc4cccc(S(=O)(=O)O)c4)C=C3C)c3ccc(N(CC)Cc4cccc(S(=O)(=O)[O-])c4)cc3C)cc2)cc1	0.2
Finafloxacin	N#Cc1c(N2CC3NCCOC3C2)c(F)cc2c(=O)c(C(=O)O)cn(C3CC3)c12	0.2
Cetylpyridinium	CCCCCCCCCCCCCCCC[n+]1ccccc1	0.2
Etidronic acid	CC(O)(P(=O)(O)O)P(=O)(O)O	0.2
Ivosidenib	N#Cc1ccnc(N2C(=O)CCC2C(=O)N(c2cncc(F)c2)C(C(=O)NC2CC(F)(F)C2)c2ccccc2Cl)c1	0.2
Butenafine	CN(Cc1ccc(C(C)(C)C)cc1)Cc1cccc2ccccc12	0.2
Zotepine	CN(C)CCOC1=Cc2ccccc2Sc2ccc(Cl)cc21	0.2
N-Cyclohexyl-N'-phenyl-1 4-phenylenediamine	c1ccc(Nc2ccc(NC3CCCCC3)cc2)cc1	0.2
Nefazodone	CCc1nn(CCCN2CCN(c3cccc(Cl)c3)CC2)c(=O)n1CCOc1ccccc1	0.2
Metamizole	Cc1c(N(C)CS(=O)(=O)O)c(=O)n(-c2ccccc2)n1C	0.2
Moricizine	CCOC(=O)Nc1ccc2c(c1)N(C(=O)CCN1CCOCC1)c1ccccc1S2	0.2
Sulisobenzone	COc1cc(O)c(C(=O)c2ccccc2)cc1S(=O)(=O)O	0.2
Urethane	CCOC(N)=O	0.2
Thiotepa	S=P(N1CC1)(N1CC1)N1CC1	0.2
Light green SF yellowish	CCN(Cc1cccc(S(=O)(=O)O)c1)c1ccc(C(=C2C=CC(=[N+](CC)Cc3cccc(S(=O)(=O)O)c3)C=C2)c2ccc(S(=O)(=O)[O-])cc2)cc1	0.2
Mercaptopurine	S=c1nc[nH]c2nc[nH]c12	0.2
Lodoxamide	N#Cc1cc(NC(=O)C(=O)O)c(Cl)c(NC(=O)C(=O)O)c1	0.2
Technetium Tc-99m sestamibi	C=NCC(C)(C)OC	0.2
Mannitol busulfan	CS(=O)(=O)OCC(O)C(O)C(O)C(O)COS(C)(=O)=O	0.2
Vorinostat	O=C(CCCCCCC(=O)Nc1ccccc1)NO	0.2
Mycophenolate mofetil	COc1c(C)c2c(c(O)c1CC=C(C)CCC(=O)OCCN1CCOCC1)C(=O)OC2	0.2
Oxyquinoline	Oc1cccc2cccnc12	0.2
Tolcapone	Cc1ccc(C(=O)c2cc(O)c(O)c([N+](=O)[O-])c2)cc1	0.2
Talbutal	C=CCC1(C(C)CC)C(=O)NC(=O)NC1=O	0.2
Nilvadipine	COC(=O)C1=C(C#N)NC(C)=C(C(=O)OC(C)C)C1c1cccc([N+](=O)[O-])c1	0.2
Prednisolone phosphate	CC12C=CC(=O)C=C1CCC1C2C(O)CC2(C)C1CCC2(O)C(=O)COP(=O)(O)O	0.2
Paramethasone acetate	CC(=O)OCC(=O)C1(O)C(C)CC2C3CC(F)C4=CC(=O)C=CC4(C)C3C(O)CC21C	0.2
Desloratadine	Clc1ccc2c(c1)CCc1cccnc1C2=C1CCNCC1	0.19
Ulobetasol	CC1CC2C3CC(F)C4=CC(=O)C=CC4(C)C3(F)C(O)CC2(C)C1(O)C(=O)CCl	0.19
Technetium Tc-99m tetrofosmin	CCOCCP(CCOCC)CCP(CCOCC)CCOCC	0.19
Isavuconazonium	CNCC(=O)OCc1cccnc1N(C)C(=O)OC(C)[n+]1cnn(CC(O)(c2cc(F)ccc2F)C(C)c2nc(-c3ccc(C#N)cc3)cs2)c1	0.19
Acenocoumarol	CC(=O)CC(c1ccc([N+](=O)[O-])cc1)c1c(O)c2ccccc2oc1=O	0.19
Plerixafor	c1cc(CN2CCCNCCNCCCNCC2)ccc1CN1CCCNCCNCCCNCC1	0.19
Voxelotor	CC(C)n1nccc1-c1ncccc1COc1cccc(O)c1C=O	0.19
Sulfacetamide	CC(=O)NS(=O)(=O)c1ccc(N)cc1	0.19
Ditiocarb Zinc	CCN(CC)C(=S)S	0.19
Deferoxamine	CC(=O)N(O)CCCCCNC(=O)CCC(=O)N(O)CCCCCNC(=O)CCC(=O)N(O)CCCCCN	0.19
Eprosartan	CCCCc1ncc(C=C(Cc2cccs2)C(=O)O)n1Cc1ccc(C(=O)O)cc1	0.19
Ubrogepant	CC1C(c2ccccc2)CC(NC(=O)c2cnc3c(c2)CC2(C3)C(=O)Nc3ncccc32)C(=O)N1CC(F)(F)F	0.19
Ceforanide	NCc1ccccc1CC(=O)NC1C(=O)N2C(C(=O)O)=C(CSc3nnnn3CC(=O)O)CSC12	0.19
Sodium lauryl sulfoacetate	CCCCCCCCCCCCOC(=O)CS(=O)(=O)O	0.19
Guaifenesin	COc1ccccc1OCC(O)CO	0.19
Brivaracetam	CCCC1CC(=O)N(C(CC)C(N)=O)C1	0.19
Tipranavir	CCCC1(CCc2ccccc2)CC(O)=C(C(CC)c2cccc(NS(=O)(=O)c3ccc(C(F)(F)F)cn3)c2)C(=O)O1	0.19
Pentobarbital	CCCC(C)C1(CC)C(=O)NC(=O)NC1=O	0.19
Phenindione	O=C1c2ccccc2C(=O)C1c1ccccc1	0.19
Artemotil	CCOC1OC2OC3(C)CCC4C(C)CCC(C1C)C24OO3	0.19
Ataluren	O=C(O)c1cccc(-c2noc(-c3ccccc3F)n2)c1	0.19
Ticlopidine	Clc1ccccc1CN1CCc2sccc2C1	0.19
Ceftaroline fosamil	CCON=C(C(=O)NC1C(=O)N2C(C(=O)O)=C(Sc3nc(-c4cc[n+](C)cc4)cs3)CSC12)c1nsc(NP(=O)([O-])O)n1	0.19
Paraldehyde	CC1OC(C)OC(C)O1	0.19
Acamprosate	CC(=O)NCCCS(=O)(=O)O	0.19
Ketoconazole	CC(=O)N1CCN(c2ccc(OCC3COC(Cn4ccnc4)(c4ccc(Cl)cc4Cl)O3)cc2)CC1	0.19
Diloxanide furoate	CN(C(=O)C(Cl)Cl)c1ccc(OC(=O)c2ccco2)cc1	0.19
Midostaurin	COC1C(N(C)C(=O)c2ccccc2)CC2OC1(C)n1c3ccccc3c3c4c(c5c6ccccc6n2c5c31)C(=O)NC4	0.19
Butobarbital	CCCCC1(CC)C(=O)NC(=O)NC1=O	0.19
Pantethine	CC(C)(CO)C(O)C(=O)NCCC(=O)NCCSSCCNC(=O)CCNC(=O)C(O)C(C)(C)CO	0.19
Ivermectin	CCC(C)C1OC2(CCC1C)CC1CC(C/C=C(/C)C(OC3CC(OC)C(OC4CC(OC)C(O)C(C)O4)C(C)O3)C(C)/C=C\C=C3\COC4C(O)C(C)=CC(C(=O)O1)C34O)O2	0.19
Brexpiprazole	O=c1ccc2ccc(OCCCCN3CCN(c4cccc5sccc45)CC3)cc2[nH]1	0.19
Bilastine	CCOCCn1c(C2CCN(CCc3ccc(C(C)(C)C(=O)O)cc3)CC2)nc2ccccc21	0.19
Cefpirome	CON=C(C(=O)NC1C(=O)N2C(C(=O)[O-])=C(C[n+]3cccc4c3CCC4)CSC12)c1csc(N)n1	0.18
Dexrazoxane	CC(CN1CC(=O)NC(=O)C1)N1CC(=O)NC(=O)C1	0.18
Diamorphine	CC(=O)Oc1ccc2c3c1OC1C(OC(C)=O)C=CC4C(C2)N(C)CCC341	0.18
Valbenazine	COc1cc2c(cc1OC)C1CC(OC(=O)C(N)C(C)C)C(CC(C)C)CN1CC2	0.18
Periciazine	N#Cc1ccc2c(c1)N(CCCN1CCC(O)CC1)c1ccccc1S2	0.18
Cerivastatin	COCc1c(C(C)C)nc(C(C)C)c(C=CC(O)CC(O)CC(=O)O)c1-c1ccc(F)cc1	0.18
Nafcillin	CCOc1ccc2ccccc2c1C(=O)NC1C(=O)N2C1SC(C)(C)C2C(=O)O	0.18
N N'-diphenyl-1 4-phenylenediamine	c1ccc(Nc2ccc(Nc3ccccc3)cc2)cc1	0.18
Mesalazine	Nc1ccc(O)c(C(=O)O)c1	0.18
Foscarnet	O=C(O)P(=O)(O)O	0.18
Tiaprofenic acid	CC(C(=O)O)c1ccc(C(=O)c2ccccc2)s1	0.18
Sevelamer	C=CCN	0.18
Cilazapril	CCOC(=O)C(CCc1ccccc1)NC1CCCN2CCCC(C(=O)O)N2C1=O	0.18
Rivaroxaban	O=C(NCC1CN(c2ccc(N3CCOCC3=O)cc2)C(=O)O1)c1ccc(Cl)s1	0.18
Hydrocortisone acetate	CC(=O)OCC(=O)C1(O)CCC2C3CCC4=CC(=O)CCC4(C)C3C(O)CC21C	0.18
Salicylamide	NC(=O)c1ccccc1O	0.18
Alectinib	CCc1cc2c(cc1N1CCC(N3CCOCC3)CC1)C(C)(C)c1[nH]c3cc(C#N)ccc3c1C2=O	0.18
Methylphenobarbital	CCC1(c2ccccc2)C(=O)NC(=O)N(C)C1=O	0.18
Alfentanil	CCC(=O)N(c1ccccc1)C1(COC)CCN(CCn2nnn(CC)c2=O)CC1	0.18
Mesoridazine	CN1CCCCC1CCN1c2ccccc2Sc2ccc([S+](C)[O-])cc21	0.18
Alimemazine	CC(CN(C)C)CN1c2ccccc2Sc2ccccc21	0.18
Fentanyl	CCC(=O)N(c1ccccc1)C1CCN(CCc2ccccc2)CC1	0.18
Butabarbital	CCC(C)C1(CC)C(=O)NC(=O)NC1=O	0.18
Zoledronic acid	O=P(O)(O)C(O)(Cn1ccnc1)P(=O)(O)O	0.18
Acetophenazine	CC(=O)c1ccc2c(c1)N(CCCN1CCN(CCO)CC1)c1ccccc1S2	0.18
Lisuride	CCN(CC)C(=O)NC1C=C2c3cccc4[nH]cc(c34)CC2N(C)C1	0.18
Estazolam	Clc1ccc2c(c1)C(c1ccccc1)=NCc1nncn1-2	0.18
Lomitapide	O=C(NC1CCN(CCCCC2(C(=O)NCC(F)(F)F)c3ccccc3-c3ccccc32)CC1)c1ccccc1-c1ccc(C(F)(F)F)cc1	0.18
Fedratinib	Cc1cnc(Nc2ccc(OCCN3CCCC3)cc2)nc1Nc1cccc(S(=O)(=O)NC(C)(C)C)c1	0.18
5-O-phosphono-alpha-D-ribofuranosyl diphosphate	O=P(O)(O)OCC1OC(OP(=O)(O)OP(=O)(O)O)C(O)C1O	0.18
Amrinone	Nc1cc(-c2ccncc2)c[nH]c1=O	0.18
Dolasetron	O=C(OC1CC2CC3CC(C1)N2CC3=O)c1c[nH]c2ccccc12	0.18
Pentosan polysulfate	O=S(=O)(O)OC1C(O)COC(OC2COC(O)C(OS(=O)(=O)O)C2OS(=O)(=O)O)C1OS(=O)(=O)O	0.18
Apremilast	CCOc1cc(C(CS(C)(=O)=O)N2C(=O)c3cccc(NC(C)=O)c3C2=O)ccc1OC	0.18
Tadalafil	CN1CC(=O)N2C(Cc3c([nH]c4ccccc34)C2c2ccc3c(c2)OCO3)C1=O	0.18
Zinc Dibutyldithiocarbamate	CCCCN(CCCC)C(=S)S	0.18
Loteprednol etabonate	CCOC(=O)OC1(C(=O)OCCl)CCC2C3CCC4=CC(=O)C=CC4(C)C3C(O)CC21C	0.18
Tetradecyl hydrogen sulfate (ester)	CCCCC(CC)CCC(CC(C)C)OS(=O)(=O)O	0.18
Iothalamic acid	CNC(=O)c1c(I)c(NC(C)=O)c(I)c(C(=O)O)c1I	0.18
Aripiprazole	O=C1CCc2ccc(OCCCCN3CCN(c4cccc(Cl)c4Cl)CC3)cc2N1	0.18
Omega-3-acid ethyl esters	CCC=CCC=CCC=CCC=CCC=CCC=CCCC(=O)OCC	0.18
Tetramethylthiuram monosulfide	CN(C)C(=S)SC(=S)N(C)C	0.18
Prednisolone acetate	CC(=O)OCC(=O)C1(O)CCC2C3CCC4=CC(=O)C=CC4(C)C3C(O)CC21C	0.18
Difluprednate	CCCC(=O)OC1(C(=O)COC(C)=O)CCC2C3CC(F)C4=CC(=O)C=CC4(C)C3(F)C(O)CC21C	0.18
Flurbiprofen	CC(C(=O)O)c1ccc(-c2ccccc2)c(F)c1	0.18
Eluxadoline	COc1ccc(CN(C(=O)C(N)Cc2c(C)cc(C(N)=O)cc2C)C(C)c2ncc(-c3ccccc3)[nH]2)cc1C(=O)O	0.18
Pregabalin	CC(C)CC(CN)CC(=O)O	0.18
Donepezil	COc1cc2c(cc1OC)C(=O)C(CC1CCN(Cc3ccccc3)CC1)C2	0.18
Enalapril	CCOC(=O)C(CCc1ccccc1)NC(C)C(=O)N1CCCC1C(=O)O	0.17
Bemotrizinol	CCCCC(CC)COc1ccc(-c2nc(-c3ccc(OC)cc3)nc(-c3ccc(OCC(CC)CCCC)cc3O)n2)c(O)c1	0.17
Estramustine phosphate	CC12CCC3c4ccc(OC(=O)N(CCCl)CCCl)cc4CCC3C1CCC2OP(=O)(O)O	0.17
Risedronic acid	O=P(O)(O)C(O)(Cc1cccnc1)P(=O)(O)O	0.17
Midazolam	Cc1ncc2n1-c1ccc(Cl)cc1C(c1ccccc1F)=NC2	0.17
Clorazepic acid	O=C(O)C1N=C(c2ccccc2)c2cc(Cl)ccc2NC1=O	0.17
Clobetasone	CC1CC2C3CCC4=CC(=O)C=CC4(C)C3(F)C(=O)CC2(C)C1(O)C(=O)CCl	0.17
Erdosteine	O=C(O)CSCC(=O)NC1CCSC1=O	0.17
Panobinostat	Cc1[nH]c2ccccc2c1CCNCc1ccc(C=CC(=O)NO)cc1	0.17
Febuxostat	Cc1nc(-c2ccc(OCC(C)C)c(C#N)c2)sc1C(=O)O	0.17
Repaglinide	CCOc1cc(CC(=O)NC(CC(C)C)c2ccccc2N2CCCCC2)ccc1C(=O)O	0.17
Padimate O	CCCCC(CC)COC(=O)c1ccc(N(C)C)cc1	0.17
Benzphetamine	CC(Cc1ccccc1)N(C)Cc1ccccc1	0.17
Piperazine	C1CNCCN1	0.17
Montelukast	CC(C)(O)c1ccccc1CCC(SCC1(CC(=O)O)CC1)c1cccc(C=Cc2ccc3ccc(Cl)cc3n2)c1	0.17
Fluvastatin	CC(C)n1c(C=CC(O)CC(O)CC(=O)O)c(-c2ccc(F)cc2)c2ccccc21	0.17
Benzodiazepine	C1=Cc2ccccc2NN=C1	0.17
Udenafil	CCCOc1ccc(S(=O)(=O)NCCC2CCCN2C)cc1-c1nc2c(CCC)nn(C)c2c(=O)[nH]1	0.17
Polidocanol	CCCCCCCCCCCCOCCOCCOCCOCCOCCOCCOCCOCCOCCO	0.17
Naftazone	NC(=O)N=Nc1ccc2ccccc2c1O	0.17
Florbetapir (18F)	CNc1ccc(C=Cc2ccc(OCCOCCOCCF)nc2)cc1	0.17
Diphemanil	C[N+]1(C)CCC(=C(c2ccccc2)c2ccccc2)CC1	0.17
Posaconazole	CCC(C(C)O)n1ncn(-c2ccc(N3CCN(c4ccc(OCC5COC(Cn6cncn6)(c6ccc(F)cc6F)C5)cc4)CC3)cc2)c1=O	0.17
Clavulanic acid	O=C(O)C1C(=CCO)OC2CC(=O)N21	0.17
Dibenzepin	CN(C)CCN1C(=O)c2ccccc2N(C)c2ccccc21	0.17
Urea	NC(N)=O	0.17
Pholcodine	CN1CCC23c4c5ccc(OCCN6CCOCC6)c4OC2C(O)C=CC3C1C5	0.17
Vandetanib	COc1cc2c(Nc3ccc(Br)cc3F)ncnc2cc1OCC1CCN(C)CC1	0.17
Methylene blue	CN(C)c1ccc2nc3ccc(=[N+](C)C)cc-3sc2c1	0.17
Iopodic acid	CN(C)C=Nc1c(I)cc(I)c(CCC(=O)O)c1I	0.17
Ximelagatran	CCOC(=O)CNC(C(=O)N1CCC1C(=O)NCc1ccc(C(N)=NO)cc1)C1CCCCC1	0.17
Chloroxine	Oc1c(Cl)cc(Cl)c2cccnc12	0.17
Carbocromen	CCOC(=O)COc1ccc2c(C)c(CCN(CC)CC)c(=O)oc2c1	0.17
Methenamine	C1N2CN3CN1CN(C2)C3	0.17
Technetium Tc-99m disofenin	CC(C)c1cccc(C(C)C)c1NC(=O)CN(CC(=O)O)CC(=O)O	0.17
Technetium Tc-99m oxidronate	O=P(O)(O)C(O)P(=O)(O)O	0.17
Isosorbide mononitrate	O=[N+]([O-])OC1COC2C(O)COC12	0.17
Iocetamic acid	CC(=O)N(CC(C)C(=O)O)c1c(I)cc(I)c(N)c1I	0.17
Mefenamic acid	Cc1cccc(Nc2ccccc2C(=O)O)c1C	0.17
Cefotetan	COC1(NC(=O)C2SC(=C(C(N)=O)C(=O)O)S2)C(=O)N2C(C(=O)O)=C(CSc3nnnn3C)CSC21	0.17
Bisoxatin	O=C1Nc2ccccc2OC1(c1ccc(O)cc1)c1ccc(O)cc1	0.17
Bisoctrizole	CC(C)(C)CC(C)(C)c1cc(Cc2cc(C(C)(C)CC(C)(C)C)cc(-n3nc4ccccc4n3)c2O)c(O)c(-n2nc3ccccc3n2)c1	0.17
Chlorhexidine	NC(=NCCCCCCN=C(N)N=C(N)Nc1ccc(Cl)cc1)N=C(N)Nc1ccc(Cl)cc1	0.17
Sulfanilamide	Nc1ccc(S(N)(=O)=O)cc1	0.16
Topiramate	CC1(C)OC2COC3(COS(N)(=O)=O)OC(C)(C)OC3C2O1	0.16
Fosphenytoin	O=C1NC(c2ccccc2)(c2ccccc2)C(=O)N1COP(=O)(O)O	0.16
Diazepam	CN1C(=O)CN=C(c2ccccc2)c2cc(Cl)ccc21	0.16
Diatrizoate	CC(=O)Nc1c(I)c(NC(C)=O)c(I)c(C(=O)O)c1I	0.16
Pretomanid	O=[N+]([O-])c1cn2c(n1)OCC(OCc1ccc(OC(F)(F)F)cc1)C2	0.16
Amitriptylinoxide	C[N+](C)([O-])CCC=C1c2ccccc2CCc2ccccc21	0.16
Nitrofurantoin	O=C1CN(N=Cc2ccc([N+](=O)[O-])o2)C(=O)N1	0.16
Sulfinpyrazone	O=C1C(CC[S+]([O-])c2ccccc2)C(=O)N(c2ccccc2)N1c1ccccc1	0.16
Diiodohydroxyquinoline	Oc1c(I)cc(I)c2cccnc12	0.16
Loteprednol	CC12C=CC(=O)C=C1CCC1C2C(O)CC2(C)C1CCC2(O)C(=O)OCCl	0.16
Flufenamic acid	O=C(O)c1ccccc1Nc1cccc(C(F)(F)F)c1	0.16
Pomalidomide	Nc1cccc2c1C(=O)N(C1CCC(=O)NC1=O)C2=O	0.16
Entrectinib	CN1CCN(c2ccc(C(=O)Nc3n[nH]c4ccc(Cc5cc(F)cc(F)c5)cc34)c(NC3CCOCC3)c2)CC1	0.16
Phenobarbital	CCC1(c2ccccc2)C(=O)NC(=O)NC1=O	0.16
Pazopanib	Cc1ccc(Nc2nccc(N(C)c3ccc4c(C)n(C)nc4c3)n2)cc1S(N)(=O)=O	0.16
Brigatinib	COc1cc(N2CCC(N3CCN(C)CC3)CC2)ccc1Nc1ncc(Cl)c(Nc2ccccc2P(C)(C)=O)n1	0.16
Picosulfuric acid	O=S(=O)(O)Oc1ccc(C(c2ccc(OS(=O)(=O)O)cc2)c2ccccn2)cc1	0.16
Trametinib	CC(=O)Nc1cccc(-n2c(=O)n(C3CC3)c(=O)c3c(Nc4ccc(I)cc4F)n(C)c(=O)c(C)c32)c1	0.16
Itraconazole	CCC(C)n1ncn(-c2ccc(N3CCN(c4ccc(OCC5COC(Cn6cncn6)(c6ccc(Cl)cc6Cl)O5)cc4)CC3)cc2)c1=O	0.16
Piperacillin	CCN1CCN(C(=O)NC(C(=O)NC2C(=O)N3C2SC(C)(C)C3C(=O)O)c2ccccc2)C(=O)C1=O	0.16
Azatadine	CN1CCC(=C2c3ccccc3CCc3cccnc32)CC1	0.16
Trospium	O=C(OC1CC2CCC(C1)[N+]21CCCC1)C(O)(c1ccccc1)c1ccccc1	0.16
Doravirine	Cn1c(Cn2ccc(C(F)(F)F)c(Oc3cc(Cl)cc(C#N)c3)c2=O)n[nH]c1=O	0.16
Taurolidine	O=S1(=O)CCN(CN2CCS(=O)(=O)NC2)CN1	0.16
Lorpiprazole	FC(F)(F)c1cccc(N2CCN(CCc3nnc4n3CC3CCCC43)CC2)c1	0.16
Osimertinib	C=CC(=O)Nc1cc(Nc2nccc(-c3cn(C)c4ccccc34)n2)c(OC)cc1N(C)CCN(C)C	0.16
Cetalkonium	CCCCCCCCCCCCCCCC[N+](C)(C)Cc1ccccc1	0.16
Sulfameter	COc1cnc(NS(=O)(=O)c2ccc(N)cc2)nc1	0.16
Sulfoxone	O=S(=O)(c1ccc(NC[S+]([O-])O)cc1)c1ccc(NC[S+]([O-])O)cc1	0.16
Rilpivirine	Cc1cc(C=CC#N)cc(C)c1Nc1ccnc(Nc2ccc(C#N)cc2)n1	0.16
Gliquidone	COc1ccc2c(c1)C(=O)N(CCc1ccc(S(=O)(=O)NC(=O)NC3CCCCC3)cc1)C(=O)C2(C)C	0.16
Dapiprazole	Cc1ccccc1N1CCN(CCc2nnc3n2CCCC3)CC1	0.16
Methylprednisolone hemisuccinate	CC1CC2C(C(O)CC3(C)C2CCC3(O)C(=O)COC(=O)CCC(=O)O)C2(C)C=CC(=O)C=C12	0.16
Benzododecinium	CCCCCCCCCCCC[N+](C)(C)Cc1ccccc1	0.16
Clobetasol	CC1CC2C3CCC4=CC(=O)C=CC4(C)C3(F)C(O)CC2(C)C1(O)C(=O)CCl	0.16
Revefenacin	CN(CCN1CCC(OC(=O)Nc2ccccc2-c2ccccc2)CC1)C(=O)c1ccc(CN2CCC(C(N)=O)CC2)cc1	0.16
Venetoclax	CC1(C)CCC(CN2CCN(c3ccc(C(=O)NS(=O)(=O)c4ccc(NCC5CCOCC5)c([N+](=O)[O-])c4)c(Oc4cnc5[nH]ccc5c4)c3)CC2)=C(c2ccc(Cl)cc2)C1	0.16
Methotrimeprazine	COc1ccc2c(c1)N(CC(C)CN(C)C)c1ccccc1S2	0.16
Dapsone	Nc1ccc(S(=O)(=O)c2ccc(N)cc2)cc1	0.16
Prednicarbate	CCOC(=O)OC1(C(=O)COC(=O)CC)CCC2C3CCC4=CC(=O)C=CC4(C)C3C(O)CC21C	0.15
Clevidipine	CCCC(=O)OCOC(=O)C1=C(C)NC(C)=C(C(=O)OC)C1c1cccc(Cl)c1Cl	0.15
Bacampicillin	CCOC(=O)OC(C)OC(=O)C1N2C(=O)C(NC(=O)C(N)c3ccccc3)C2SC1(C)C	0.15
Pamidronic acid	NCCC(O)(P(=O)(O)O)P(=O)(O)O	0.15
Lifitegrast	CS(=O)(=O)c1cccc(CC(NC(=O)c2c(Cl)cc3c(c2Cl)CCN(C(=O)c2ccc4ccoc4c2)C3)C(=O)O)c1	0.15
Trichlormethiazide	NS(=O)(=O)c1cc2c(cc1Cl)NC(C(Cl)Cl)NS2(=O)=O	0.15
Iopanoic acid	CCC(Cc1c(I)cc(I)c(N)c1I)C(=O)O	0.15
Vismodegib	CS(=O)(=O)c1ccc(C(=O)Nc2ccc(Cl)c(-c3ccccn3)c2)c(Cl)c1	0.15
Crizotinib	CC(Oc1cc(-c2cnn(C3CCNCC3)c2)cnc1N)c1c(Cl)ccc(F)c1Cl	0.15
Guanethidine	NC(N)=NCCN1CCCCCCC1	0.15
Alendronic acid	NCCCC(O)(P(=O)(O)O)P(=O)(O)O	0.15
Glutethimide	CCC1(c2ccccc2)CCC(=O)NC1=O	0.15
Oxetacaine	CN(C(=O)CN(CCO)CC(=O)N(C)C(C)(C)Cc1ccccc1)C(C)(C)Cc1ccccc1	0.15
Pivampicillin	CC(C)(C)C(=O)OCOC(=O)C1N2C(=O)C(NC(=O)C(N)c3ccccc3)C2SC1(C)C	0.15
Acetylcarnitine	CC(=O)OC(CC(=O)[O-])C[N+](C)(C)C	0.15
Cinacalcet	CC(NCCCc1cccc(C(F)(F)F)c1)c1cccc2ccccc12	0.15
Tazarotene	CCOC(=O)c1ccc(C#Cc2ccc3c(c2)C(C)(C)CCS3)nc1	0.15
Doxapram	CCN1CC(CCN2CCOCC2)C(c2ccccc2)(c2ccccc2)C1=O	0.15
Siponimod	CCc1cc(C(C)=NOCc2ccc(C3CCCCC3)c(C(F)(F)F)c2)ccc1CN1CC(C(=O)O)C1	0.15
Tubocurarine	COc1cc2c3cc1Oc1cc(ccc1O)CC1c4c(cc(OC)c(O)c4Oc4ccc(cc4)CC3N(C)CC2)CC[N+]1(C)C	0.15
Carbimazole	CCOC(=O)n1ccn(C)c1=S	0.15
Zafirlukast	COc1cc(C(=O)NS(=O)(=O)c2ccccc2C)ccc1Cc1cn(C)c2ccc(NC(=O)OC3CCCC3)cc12	0.15
Flavin mononucleotide	Cc1cc2nc3c(=O)[nH]c(=O)nc-3n(CC(O)C(O)C(O)COP(=O)(O)O)c2cc1C	0.15
Oxamniquine	CC(C)NCC1CCc2cc(CO)c([N+](=O)[O-])cc2N1	0.15
Diroximel fumarate	COC(=O)C=CC(=O)OCCN1C(=O)CCC1=O	0.15
Copanlisib	COc1c(OCCCN2CCOCC2)ccc2c3n(c(=NC(=O)c4cnc(N)nc4)nc12)CCN3	0.15
Uracil mustard	O=c1[nH]cc(N(CCCl)CCCl)c(=O)[nH]1	0.15
Riboflavin	Cc1cc2nc3c(=O)[nH]c(=O)nc-3n(CC(O)C(O)C(O)CO)c2cc1C	0.15
Antrafenine	O=C(OCCN1CCN(c2cccc(C(F)(F)F)c2)CC1)c1ccccc1Nc1ccnc2cc(C(F)(F)F)ccc12	0.15
Pantothenic acid	CC(C)(CO)C(O)C(=O)NCCC(=O)O	0.15
Phenyl aminosalicylate	Nc1ccc(C(=O)Oc2ccccc2)c(O)c1	0.15
Thiram	CN(C)C(=S)SSC(=S)N(C)C	0.15
Rabeprazole	COCCCOc1ccnc(C[S+]([O-])c2nc3ccccc3[nH]2)c1C	0.15
Perhexiline	C1CCC(C(CC2CCCCN2)C2CCCCC2)CC1	0.15
Perazine	CN1CCN(CCCN2c3ccccc3Sc3ccccc32)CC1	0.15
Cenobamate	NC(=O)OC(Cn1ncnn1)c1ccccc1Cl	0.15
4-(Isopropylamino)diphenylamine	CC(C)Nc1ccc(Nc2ccccc2)cc1	0.15
Imipenem	CC(O)C1C(=O)N2C(C(=O)O)=C(SCCN=CN)CC12	0.15
Desoxycorticosterone acetate	CC(=O)OCC(=O)C1CCC2C3CCC4=CC(=O)CCC4(C)C3CCC12C	0.15
Letrozole	N#Cc1ccc(C(c2ccc(C#N)cc2)n2cncn2)cc1	0.15
Dexamethasone acetate	CC(=O)OCC(=O)C1(O)C(C)CC2C3CCC4=CC(=O)C=CC4(C)C3(F)C(O)CC21C	0.15
Aceclidine	CC(=O)OC1CN2CCC1CC2	0.15
Netarsudil	Cc1ccc(C(=O)OCc2ccc(C(CN)C(=O)Nc3ccc4cnccc4c3)cc2)c(C)c1	0.15
Proguanil	CC(C)N=C(N)N=C(N)Nc1ccc(Cl)cc1	0.15
Cefotiam	CN(C)CCn1nnnc1SCC1=C(C(=O)O)N2C(=O)C(NC(=O)Cc3csc(N)n3)C2SC1	0.15
Pegvaliase	COCCOCCCCCC(=O)NCCCCC(N)C(=O)O	0.15
Isosulfan blue	CCN(CC)c1ccc(C(=C2C=CC(=[N+](CC)CC)C=C2)c2cc(S(=O)(=O)O)ccc2S(=O)(=O)[O-])cc1	0.15
Levocarnitine	C[N+](C)(C)CC(O)CC(=O)[O-]	0.15
Nitrofural	NC(=O)NN=Cc1ccc([N+](=O)[O-])o1	0.15
Sparfloxacin	CC1CN(c2c(F)c(N)c3c(=O)c(C(=O)O)cn(C4CC4)c3c2F)CC(C)N1	0.15
Fosnetupitant	Cc1ccccc1-c1cc(N2CC[N+](C)(COP(=O)([O-])O)CC2)ncc1N(C)C(=O)C(C)(C)c1cc(C(F)(F)F)cc(C(F)(F)F)c1	0.15
Dienogest	CC12CCC3=C4CCC(=O)C=C4CCC3C1CCC2(O)CC#N	0.15
Patent Blue	CCN(CC)c1ccc(C(=C2C=CC(=[N+](CC)CC)C=C2)c2ccc(S(=O)(=O)O)cc2S(=O)(=O)[O-])cc1	0.15
Azilsartan medoxomil	CCOc1nc2cccc(C(=O)OCc3oc(=O)oc3C)c2n1Cc1ccc(-c2ccccc2-c2noc(=O)[nH]2)cc1	0.14
Thenalidine	CN1CCC(N(Cc2cccs2)c2ccccc2)CC1	0.14
Perampanel	N#Cc1ccccc1-c1cc(-c2ccccn2)cn(-c2ccccc2)c1=O	0.14
Pexidartinib	FC(F)(F)c1ccc(CNc2ccc(Cc3c[nH]c4ncc(Cl)cc34)cn2)cn1	0.14
Levetiracetam	CCC(C(N)=O)N1CCCC1=O	0.14
Laropiprant	CS(=O)(=O)c1cc(F)cc2c3c(n(Cc4ccc(Cl)cc4)c12)C(CC(=O)O)CC3	0.14
Ensulizole	O=S(=O)(O)c1ccc2nc(-c3ccccc3)[nH]c2c1	0.14
Trypan blue free acid	Cc1cc(-c2ccc(N=Nc3c(S(=O)(=O)O)cc4cc(S(=O)(=O)O)cc(N)c4c3O)c(C)c2)ccc1N=Nc1c(S(=O)(=O)O)cc2cc(S(=O)(=O)O)cc(N)c2c1O	0.14
Rucaparib	CNCc1ccc(-c2[nH]c3cc(F)cc4c3c2CCNC4=O)cc1	0.14
Tiotropium	C[N+]1(C)C2CC(OC(=O)C(O)(c3cccs3)c3cccs3)CC1C1OC12	0.14
Lapatinib	CS(=O)(=O)CCNCc1ccc(-c2ccc3ncnc(Nc4ccc(OCc5cccc(F)c5)c(Cl)c4)c3c2)o1	0.14
Anileridine	CCOC(=O)C1(c2ccccc2)CCN(CCc2ccc(N)cc2)CC1	0.14
Cloxacillin	Cc1onc(-c2ccccc2Cl)c1C(=O)NC1C(=O)N2C1SC(C)(C)C2C(=O)O	0.14
Clioquinol	Oc1c(I)cc(Cl)c2cccnc12	0.14
Tilarginine	CN=C(N)NCCCC(N)C(=O)O	0.14
Pemirolast	Cc1cccn2c(=O)c(-c3nn[nH]n3)cnc12	0.14
Eletriptan	CN1CCCC1Cc1c[nH]c2ccc(CCS(=O)(=O)c3ccccc3)cc12	0.14
Bufexamac	CCCCOc1ccc(CC(=O)NO)cc1	0.14
Abemaciclib	CCN1CCN(Cc2ccc(Nc3ncc(F)c(-c4cc(F)c5nc(C)n(C(C)C)c5c4)n3)nc2)CC1	0.14
Isoxaflutole	CS(=O)(=O)c1cc(C(F)(F)F)ccc1C(=O)c1cnoc1C1CC1	0.14
Droxidopa	NC(C(=O)O)C(O)c1ccc(O)c(O)c1	0.14
Tolmetin	Cc1ccc(C(=O)c2ccc(CC(=O)O)n2C)cc1	0.14
Bicisate	CCOC(=O)C(CS)NCCNC(CS)C(=O)OCC	0.14
Quinoline Yellow WS	O=C1c2ccccc2C(=O)C1c1ccc2cc(S(=O)(=O)O)cc(S(=O)(=O)O)c2n1	0.14
Benzonatate	CCCCNc1ccc(C(=O)OCCOCCOCCOCCOCCOCCOCCOCCOCCOC)cc1	0.14
Mechlorethamine	CN(CCCl)CCCl	0.14
Cefadroxil	CC1=C(C(=O)O)N2C(=O)C(NC(=O)C(N)c3ccc(O)cc3)C2SC1	0.14
Dolutegravir	CC1CCOC2Cn3cc(C(=O)NCc4ccc(F)cc4F)c(=O)c(O)c3C(=O)N12	0.14
Sonidegib	Cc1c(C(=O)Nc2ccc(N3CC(C)OC(C)C3)nc2)cccc1-c1ccc(OC(F)(F)F)cc1	0.14
Spirapril	CCOC(=O)C(CCc1ccccc1)NC(C)C(=O)N1CC2(CC1C(=O)O)SCCS2	0.14
Diclofenamide	NS(=O)(=O)c1cc(Cl)c(Cl)c(S(N)(=O)=O)c1	0.14
Alprazolam	Cc1nnc2n1-c1ccc(Cl)cc1C(c1ccccc1)=NC2	0.14
Ibrutinib	C=CC(=O)N1CCCC(n2nc(-c3ccc(Oc4ccccc4)cc3)c3c(N)ncnc32)C1	0.14
Netupitant	Cc1ccccc1-c1cc(N2CCN(C)CC2)ncc1N(C)C(=O)C(C)(C)c1cc(C(F)(F)F)cc(C(F)(F)F)c1	0.14
Fluindione	O=C1c2ccccc2C(=O)C1c1ccc(F)cc1	0.14
Lenalidomide	Nc1cccc2c1CN(C1CCC(=O)NC1=O)C2=O	0.14
Thonzonium	CCCCCCCCCCCCCCCC[N+](C)(C)CCN(Cc1ccc(OC)cc1)c1ncccn1	0.14
Flucytosine	Nc1[nH]c(=O)ncc1F	0.14
Vemurafenib	CCCS(=O)(=O)Nc1ccc(F)c(C(=O)c2c[nH]c3ncc(-c4ccc(Cl)cc4)cc23)c1F	0.14
Cetirizine	O=C(O)COCCN1CCN(C(c2ccccc2)c2ccc(Cl)cc2)CC1	0.14
Biotin	O=C(O)CCCCC1SCC2NC(=O)NC21	0.14
Pyridoxal phosphate	Cc1ncc(COP(=O)(O)O)c(C=O)c1O	0.14
Naftifine	CN(CC=Cc1ccccc1)Cc1cccc2ccccc12	0.14
Dipivefrin	CNCC(O)c1ccc(OC(=O)C(C)(C)C)c(OC(=O)C(C)(C)C)c1	0.14
Florbetaben (18F)	CNc1ccc(C=Cc2ccc(OCCOCCOCCF)cc2)cc1	0.14
Miglustat	CCCCN1CC(O)C(O)C(O)C1CO	0.14
Oxacillin	Cc1onc(-c2ccccc2)c1C(=O)NC1C(=O)N2C1SC(C)(C)C2C(=O)O	0.14
Dicloxacillin	Cc1onc(-c2c(Cl)cccc2Cl)c1C(=O)NC1C(=O)N2C1SC(C)(C)C2C(=O)O	0.13
Sufentanil	CCC(=O)N(c1ccccc1)C1(COC)CCN(CCc2cccs2)CC1	0.13
Epinastine	NC1=NCC2c3ccccc3Cc3ccccc3N12	0.13
Bedaquiline	COc1nc2ccc(Br)cc2cc1C(c1ccccc1)C(O)(CCN(C)C)c1cccc2ccccc12	0.13
Benoxaprofen	CC(C(=O)O)c1ccc2oc(-c3ccc(Cl)cc3)nc2c1	0.13
Biperiden	OC(CCN1CCCCC1)(c1ccccc1)C1CC2C=CC1C2	0.13
Propyliodone	CCCOC(=O)Cn1cc(I)c(=O)c(I)c1	0.13
Darolutamide	CC(Cn1ccc(-c2ccc(C#N)c(Cl)c2)n1)NC(=O)c1cc(C(C)O)[nH]n1	0.13
Phenol	Oc1ccccc1	0.13
Atorvastatin	CC(C)c1c(C(=O)Nc2ccccc2)c(-c2ccccc2)c(-c2ccc(F)cc2)n1CCC(O)CC(O)CC(=O)O	0.13
Terizidone	O=C1NOCC1N=Cc1ccc(C=NC2CONC2=O)cc1	0.13
Sunitinib	CCN(CC)CCNC(=O)c1c(C)[nH]c(C=C2C(=O)Nc3ccc(F)cc32)c1C	0.13
Toremifene	CN(C)CCOc1ccc(C(=C(CCCl)c2ccccc2)c2ccccc2)cc1	0.13
Capmatinib	CNC(=O)c1ccc(-c2cnc3ncc(Cc4ccc5ncccc5c4)n3n2)cc1F	0.13
Carbocisteine	NC(CSCC(=O)O)C(=O)O	0.13
Topotecan	CCC1(O)C(=O)OCc2c1cc1n(c2=O)Cc2cc3c(CN(C)C)c(O)ccc3nc2-1	0.13
Tedizolid phosphate	Cn1nnc(-c2ccc(-c3ccc(N4CC(COP(=O)(O)O)OC4=O)cc3F)cn2)n1	0.13
Tegafur	O=c1[nH]c(=O)n(C2CCCO2)cc1F	0.13
Dyclonine	CCCCOc1ccc(C(=O)CCN2CCCCC2)cc1	0.13
Clonazepam	O=C1CN=C(c2ccccc2Cl)c2cc([N+](=O)[O-])ccc2N1	0.13
2 2'-Dibenzothiazyl disulfide	c1ccc2sc(SSc3nc4ccccc4s3)nc2c1	0.13
Cefonicid	O=C(O)C1=C(CSc2nnnn2CS(=O)(=O)O)CSC2C(NC(=O)C(O)c3ccccc3)C(=O)N12	0.13
Bromfenac	Nc1c(CC(=O)O)cccc1C(=O)c1ccc(Br)cc1	0.13
Ribavirin	NC(=O)c1ncn(C2OC(CO)C(O)C2O)n1	0.13
Pralatrexate	C#CCC(Cc1cnc2nc(N)nc(N)c2n1)c1ccc(C(=O)NC(CCC(=O)O)C(=O)O)cc1	0.13
Tegaserod	CCCCCN=C(N)NN=Cc1c[nH]c2ccc(OC)cc12	0.13
Tolterodine	Cc1ccc(O)c(C(CCN(C(C)C)C(C)C)c2ccccc2)c1	0.13
Phenylpropanolamine	CC(N)C(O)c1ccccc1	0.13
Difluocortolone	CC1CC2C3CC(F)C4=CC(=O)C=CC4(C)C3(F)C(O)CC2(C)C1C(=O)CO	0.13
Terbinafine	CN(CC=CC#CC(C)(C)C)Cc1cccc2ccccc12	0.13
Betrixaban	COc1ccc(NC(=O)c2ccc(C(=N)N(C)C)cc2)c(C(=O)Nc2ccc(Cl)cn2)c1	0.13
Ketazolam	CC1=CC(=O)N2CC(=O)N(C)c3ccc(Cl)cc3C2(c2ccccc2)O1	0.13
Amifampridine	Nc1ccncc1N	0.13
Mizolastine	CN(c1nccc(=O)[nH]1)C1CCN(c2nc3ccccc3n2Cc2ccc(F)cc2)CC1	0.13
Amlodipine	CCOC(=O)C1=C(COCCN)NC(C)=C(C(=O)OC)C1c1ccccc1Cl	0.13
Ethylhexyl methoxycrylene	CCCCC(CC)COC(=O)C(C#N)=C(c1ccccc1)c1ccc(OC)cc1	0.13
Maraviroc	Cc1nnc(C(C)C)n1C1CC2CCC(C1)N2CCC(NC(=O)C1CCC(F)(F)CC1)c1ccccc1	0.13
Tritoqualine	CCOc1c(N)c2c(c(OCC)c1OCC)C(C1c3c(cc4c(c3OC)OCO4)CCN1C)OC2=O	0.13
Acrivastine	Cc1ccc(C(=CCN2CCCC2)c2cccc(C=CC(=O)O)n2)cc1	0.13
Etravirine	Cc1cc(C#N)cc(C)c1Oc1nc(Nc2ccc(C#N)cc2)nc(N)c1Br	0.13
Metixene	CN1CCCC(CC2c3ccccc3Sc3ccccc32)C1	0.13
Metocurine iodide	COc1ccc2cc1Oc1cc3c(cc1OC)CC[N+](C)(C)C3Cc1ccc(cc1)Oc1c(OC)c(OC)cc3c1C(C2)[N+](C)(C)CC3	0.13
Octocrylene	CCCCC(CC)COC(=O)C(C#N)=C(c1ccccc1)c1ccccc1	0.13
Amorolfine	CCC(C)(C)c1ccc(CC(C)CN2CC(C)OC(C)C2)cc1	0.13
Anastrozole	CC(C)(C#N)c1cc(Cn2cncn2)cc(C(C)(C)C#N)c1	0.13
Isoaminile	CC(CC(C#N)(c1ccccc1)C(C)C)N(C)C	0.13
Floctafenine	O=C(OCC(O)CO)c1ccccc1Nc1ccnc2c(C(F)(F)F)cccc12	0.13
Lesinurad	O=C(O)CSc1nnc(Br)n1-c1ccc(C2CC2)c2ccccc12	0.13
Lidoflazine	Cc1cccc(C)c1NC(=O)CN1CCN(CCCC(c2ccc(F)cc2)c2ccc(F)cc2)CC1	0.13
Ambenonium	CC[N+](CC)(CCNC(=O)C(=O)NCC[N+](CC)(CC)Cc1ccccc1Cl)Cc1ccccc1Cl	0.13
Eslicarbazepine	NC(=O)N1c2ccccc2CC(O)c2ccccc21	0.13
Letermovir	COc1cccc(N2CCN(C3=Nc4c(F)cccc4C(CC(=O)O)N3c3cc(C(F)(F)F)ccc3OC)CC2)c1	0.13
Docusate	CCCCC(CC)COC(=O)CC(C(=O)OCC(CC)CCCC)S(=O)(=O)O	0.12
Hydroflumethiazide	NS(=O)(=O)c1cc2c(cc1C(F)(F)F)NCNS2(=O)=O	0.12
Fluocortolone	CC1CC2C3CC(F)C4=CC(=O)C=CC4(C)C3C(O)CC2(C)C1C(=O)CO	0.12
Olanzapine	Cc1cc2c(s1)Nc1ccccc1N=C2N1CCN(C)CC1	0.12
Silodosin	CC(Cc1cc2c(c(C(N)=O)c1)N(CCCO)CC2)NCCOc1ccccc1OCC(F)(F)F	0.12
Methantheline	CC[N+](C)(CC)CCOC(=O)C1c2ccccc2Oc2ccccc21	0.12
Ceritinib	Cc1cc(Nc2ncc(Cl)c(Nc3ccccc3S(=O)(=O)C(C)C)n2)c(OC(C)C)cc1C1CCNCC1	0.12
Oxazepam	O=C1Nc2ccc(Cl)cc2C(c2ccccc2)=NC1O	0.12
Sitaxentan	Cc1cc2c(cc1CC(=O)c1sccc1S(=O)(=O)Nc1onc(C)c1Cl)OCO2	0.12
Amphetamine	CC(N)Cc1ccccc1	0.12
Hydroxyamphetamine	CC(N)Cc1ccc(O)cc1	0.12
Iloperidone	COc1cc(C(C)=O)ccc1OCCCN1CCC(c2noc3cc(F)ccc23)CC1	0.12
Sulfadoxine	COc1ncnc(NS(=O)(=O)c2ccc(N)cc2)c1OC	0.12
Chlordiazepoxide	CN=C1CN(O)C(c2ccccc2)=c2cc(Cl)ccc2=N1	0.12
Ticagrelor	CCCSc1nc(NC2CC2c2ccc(F)c(F)c2)c2nnn(C3CC(OCCO)C(O)C3O)c2n1	0.12
Dihydralazine	NNc1nnc(NN)c2ccccc12	0.12
Grepafloxacin	Cc1c(F)c(N2CCNC(C)C2)cc2c1c(=O)c(C(=O)O)cn2C1CC1	0.12
Quaternium-15	ClC=CC[N+]12CN3CN(CN(C3)C1)C2	0.12
Gatifloxacin	COc1c(N2CCNC(C)C2)c(F)cc2c(=O)c(C(=O)O)cn(C3CC3)c12	0.12
Benorilate	CC(=O)Nc1ccc(OC(=O)c2ccccc2OC(C)=O)cc1	0.12
Proxibarbal	C=CCC1(CC(C)O)C(=O)NC(=O)NC1=O	0.12
Cystine	NC(CSSCC(N)C(=O)O)C(=O)O	0.12
Glimepiride	CCC1=C(C)CN(C(=O)NCCc2ccc(S(=O)(=O)NC(=O)NC3CCC(C)CC3)cc2)C1=O	0.12
Crotamiton	CC=CC(=O)N(CC)c1ccccc1C	0.12
Dextropropoxyphene	CCC(=O)OC(Cc1ccccc1)(c1ccccc1)C(C)CN(C)C	0.12
Rimantadine	CC(N)C12CC3CC(CC(C3)C1)C2	0.12
Clocortolone	CC1CC2C3CC(F)C4=CC(=O)C=CC4(C)C3(Cl)C(O)CC2(C)C1C(=O)CO	0.12
Normethadone	CCC(=O)C(CCN(C)C)(c1ccccc1)c1ccccc1	0.12
Hexaminolevulinate	CCCCCCOC(=O)CCC(=O)CN	0.12
Nitisinone	O=C1CCCC(=O)C1C(=O)c1ccc(C(F)(F)F)cc1[N+](=O)[O-]	0.12
Diethylamino hydroxybenzoyl hexyl benzoate	CCCCCCOC(=O)c1ccccc1C(=O)c1ccc(N(CC)CC)cc1O	0.12
Methyclothiazide	CN1C(CCl)Nc2cc(Cl)c(S(N)(=O)=O)cc2S1(=O)=O	0.12
Saxagliptin	N#CC1CC2CC2N1C(=O)C(N)C12CC3CC(CC(O)(C3)C1)C2	0.12
Fluticasone	CC1CC2C3CC(F)C4=CC(=O)C=CC4(C)C3(F)C(O)CC2(C)C1(O)C(=O)SCF	0.12
Methsuximide	CN1C(=O)CC(C)(c2ccccc2)C1=O	0.12
Amlexanox	CC(C)c1ccc2oc3nc(N)c(C(=O)O)cc3c(=O)c2c1	0.12
Ceftazidime	CC(C)(ON=C(C(=O)NC1C(=O)N2C(C(=O)[O-])=C(C[n+]3ccccc3)CSC12)c1csc(N)n1)C(=O)O	0.12
Ceftibuten	Nc1nc(C(=CCC(=O)O)C(=O)NC2C(=O)N3C(C(=O)O)=CCSC23)cs1	0.12
Trimethaphan	O=C1N(Cc2ccccc2)C2C[S+]3CCCC3C2N1Cc1ccccc1	0.12
Cefepime	CON=C(C(=O)NC1C(=O)N2C(C(=O)[O-])=C(C[N+]3(C)CCCC3)CSC12)c1csc(N)n1	0.12
Pitavastatin	O=C(O)CC(O)CC(O)C=Cc1c(C2CC2)nc2ccccc2c1-c1ccc(F)cc1	0.12
Phentermine	CC(C)(N)Cc1ccccc1	0.12
Ebastine	CC(C)(C)c1ccc(C(=O)CCCN2CCC(OC(c3ccccc3)c3ccccc3)CC2)cc1	0.12
Cefprozil	CC=CC1=C(C(=O)O)N2C(=O)C(NC(=O)C(N)c3ccc(O)cc3)C2SC1	0.12
Isradipine	COC(=O)C1=C(C)NC(C)=C(C(=O)OC(C)C)C1c1cccc2nonc12	0.12
Pipradrol	OC(c1ccccc1)(c1ccccc1)C1CCCCN1	0.12
Cabozantinib	COc1cc2nccc(Oc3ccc(NC(=O)C4(C(=O)Nc5ccc(F)cc5)CC4)cc3)c2cc1OC	0.12
Lorazepam	O=C1Nc2ccc(Cl)cc2C(c2ccccc2Cl)=NC1O	0.12
Bosutinib	COc1cc(Nc2c(C#N)cnc3cc(OCCCN4CCN(C)CC4)c(OC)cc23)c(Cl)cc1Cl	0.12
Ethinamate	C#CC1(OC(N)=O)CCCCC1	0.12
Capecitabine	CCCCCOC(=O)Nc1nc(=O)n(C2OC(C)C(O)C2O)cc1F	0.12
Isopropamide	CC(C)[N+](C)(CCC(C(N)=O)(c1ccccc1)c1ccccc1)C(C)C	0.12
Efavirenz	O=C1Nc2ccc(Cl)cc2C(C#CC2CC2)(C(F)(F)F)O1	0.12
Mebendazole	COC(=O)Nc1nc2ccc(C(=O)c3ccccc3)cc2[nH]1	0.12
Thiamylal	C=CCC1(C(C)CCC)C(=O)NC(=S)NC1=O	0.12
Sulfametopyrazine	COc1nccnc1NS(=O)(=O)c1ccc(N)cc1	0.12
Mebeverine	CCN(CCCCOC(=O)c1ccc(OC)c(OC)c1)C(C)Cc1ccc(OC)cc1	0.12
Sulfasalazine	O=C(O)c1cc(N=Nc2ccc(S(=O)(=O)Nc3ccccn3)cc2)ccc1O	0.12
Argatroban	CC1CNc2c(cccc2S(=O)(=O)NC(CCCN=C(N)N)C(=O)N2CCC(C)CC2C(=O)O)C1	0.11
Emedastine	CCOCCn1c(N2CCCN(C)CC2)nc2ccccc21	0.11
Betahistine	CNCCc1ccccn1	0.11
Tilbroquinol	Cc1cc(Br)c(O)c2ncccc12	0.11
Technetium Tc-99m medronate	O=P(O)(O)CP(=O)(O)O	0.11
Technetium Tc-99m exametazime	CC(=NO)C(C)NCC(C)(C)CNC(C)C(C)=NO	0.11
Rivastigmine	CCN(C)C(=O)Oc1cccc(C(C)N(C)C)c1	0.11
Fostamatinib	COc1cc(Nc2ncc(F)c(Nc3ccc4c(n3)N(COP(=O)(O)O)C(=O)C(C)(C)O4)n2)cc(OC)c1OC	0.11
Hydrocodone	COc1ccc2c3c1OC1C(=O)CCC4C(C2)N(C)CCC314	0.11
Benzydamine	CN(C)CCCOc1nn(Cc2ccccc2)c2ccccc12	0.11
Indecainide	CC(C)NCCCC1(C(N)=O)c2ccccc2-c2ccccc21	0.11
Mitomycin	COC12C(COC(N)=O)C3=C(C(=O)C(C)=C(N)C3=O)N1CC1NC12	0.11
Alpelisib	Cc1nc(NC(=O)N2CCCC2C(N)=O)sc1-c1ccnc(C(C)(C)C(F)(F)F)c1	0.11
Propiverine	CCCOC(C(=O)OC1CCN(C)CC1)(c1ccccc1)c1ccccc1	0.11
Lenvatinib	COc1cc2nccc(Oc3ccc(NC(=O)NC4CC4)c(Cl)c3)c2cc1C(N)=O	0.11
Muzolimine	CC(c1ccc(Cl)c(Cl)c1)N1N=C(N)CC1=O	0.11
Trifarotene	CC(C)(C)c1cc(-c2cc(-c3ccc(C(=O)O)cc3)ccc2OCCO)ccc1N1CCCC1	0.11
Delafloxacin	Nc1nc(-n2cc(C(=O)O)c(=O)c3cc(F)c(N4CC(O)C4)c(Cl)c32)c(F)cc1F	0.11
Delavirdine	CC(C)Nc1cccnc1N1CCN(C(=O)c2cc3cc(NS(C)(=O)=O)ccc3[nH]2)CC1	0.11
Ambrisentan	COC(c1ccccc1)(c1ccccc1)C(Oc1nc(C)cc(C)n1)C(=O)O	0.11
Acalabrutinib	CC#CC(=O)N1CCCC1c1nc(-c2ccc(C(=O)Nc3ccccn3)cc2)c2c(N)nccn12	0.11
Butriptyline	CC(CC1c2ccccc2CCc2ccccc21)CN(C)C	0.11
Alverine	CCN(CCCc1ccccc1)CCCc1ccccc1	0.11
Protokylol	CC(Cc1ccc2c(c1)OCO2)NCC(O)c1ccc(O)c(O)c1	0.11
Remifentanil	CCC(=O)N(c1ccccc1)C1(C(=O)OC)CCN(CCC(=O)OC)CC1	0.11
Uridine triacetate	CC(=O)OCC1OC(n2ccc(=O)[nH]c2=O)C(OC(C)=O)C1OC(C)=O	0.11
Dabigatran etexilate	CCCCCCOC(=O)NC(=N)c1ccc(NCc2nc3cc(C(=O)N(CCC(=O)OCC)c4ccccn4)ccc3n2C)cc1	0.11
Mirabegron	Nc1nc(CC(=O)Nc2ccc(CCNCC(O)c3ccccc3)cc2)cs1	0.11
Zileuton	CC(c1cc2ccccc2s1)N(O)C(N)=O	0.11
Cisapride	COc1cc(N)c(Cl)cc1C(=O)NC1CCN(CCCOc2ccc(F)cc2)CC1OC	0.11
Ethionamide	CCc1cc(C(N)=S)ccn1	0.11
Acetylcholine	CC(=O)OCC[N+](C)(C)C	0.11
Cefditoren	CON=C(C(=O)NC1C(=O)N2C(C(=O)O)=C(C=Cc3scnc3C)CSC12)c1csc(N)n1	0.11
Arbutamine	Oc1ccc(CCCCNCC(O)c2ccc(O)c(O)c2)cc1	0.11
Metaraminol	CC(N)C(O)c1cccc(O)c1	0.11
Tiagabine	Cc1ccsc1C(=CCCN1CCCC(C(=O)O)C1)c1sccc1C	0.11
Sorafenib	CNC(=O)c1cc(Oc2ccc(NC(=O)Nc3ccc(Cl)c(C(F)(F)F)c3)cc2)ccn1	0.11
Diphenidol	OC(CCCN1CCCCC1)(c1ccccc1)c1ccccc1	0.11
Sulfadimethoxine	COc1cc(NS(=O)(=O)c2ccc(N)cc2)nc(OC)n1	0.11
Trovafloxacin	NC1C2CN(c3nc4c(cc3F)c(=O)c(C(=O)O)cn4-c3ccc(F)cc3F)CC12	0.11
Pipobroman	O=C(CCBr)N1CCN(C(=O)CCBr)CC1	0.11
Disperse Blue 106	CCN(CCO)c1ccc(N=Nc2ncc([N+](=O)[O-])s2)c(C)c1	0.11
Distearyldimonium	CCCCCCCCCCCCCCCCCC[N+](C)(C)CCCCCCCCCCCCCCCCCC	0.11
Sulfamerazine	Cc1ccnc(NS(=O)(=O)c2ccc(N)cc2)n1	0.11
Imidurea	O=C(NCNC(=O)NC1C(=O)NC(=O)N1CO)NC1C(=O)NC(=O)N1CO	0.11
Indapamide	CC1Cc2ccccc2N1NC(=O)c1ccc(Cl)c(S(N)(=O)=O)c1	0.11
Indigotindisulfonic acid	O=C1C(c2[nH]c3ccc(S(=O)(=O)O)cc3c2O)=Nc2ccc(S(=O)(=O)O)cc21	0.11
Chlorquinaldol	Cc1ccc2c(Cl)cc(Cl)c(O)c2n1	0.11
Binimetinib	Cn1cnc2c(F)c(Nc3ccc(Br)cc3F)c(C(=O)NOCCO)cc21	0.11
Boscalid	O=C(Nc1ccccc1-c1ccc(Cl)cc1)c1cccnc1Cl	0.11
Cinchocaine	CCCCOc1cc(C(=O)NCCN(CC)CC)c2ccccc2n1	0.11
Alclometasone	CC1CC2C3C(Cl)CC4=CC(=O)C=CC4(C)C3C(O)CC2(C)C1(O)C(=O)CO	0.11
Pramocaine	CCCCOc1ccc(OCCCN2CCOCC2)cc1	0.11
Triazolam	Cc1nnc2n1-c1ccc(Cl)cc1C(c1ccccc1Cl)=NC2	0.11
Capsaicin	COc1cc(CNC(=O)CCCCC=CC(C)C)ccc1O	0.11
Carglumic acid	NC(=O)NC(CCC(=O)O)C(=O)O	0.11
Cidofovir	Nc1ccn(CC(CO)OCP(=O)(O)O)c(=O)n1	0.11
Tafenoquine	COc1cc(C)c2c(Oc3cccc(C(F)(F)F)c3)c(OC)cc(NC(C)CCCN)c2n1	0.1
Bicalutamide	CC(O)(CS(=O)(=O)c1ccc(F)cc1)C(=O)Nc1ccc(C#N)c(C(F)(F)F)c1	0.1
Imatinib	Cc1ccc(NC(=O)c2ccc(CN3CCN(C)CC3)cc2)cc1Nc1nccc(-c2cccnc2)n1	0.1
Raltegravir	Cc1nnc(C(=O)NC(C)(C)c2nc(C(=O)NCc3ccc(F)cc3)c(O)c(=O)n2C)o1	0.1
Adenine	Nc1ncnc2nc[nH]c12	0.1
Meticrane	Cc1cc2c(cc1S(N)(=O)=O)S(=O)(=O)CCC2	0.1
Benzocaine	CCOC(=O)c1ccc(N)cc1	0.1
Telmisartan	CCCc1nc2c(C)cc(-c3nc4ccccc4n3C)cc2n1Cc1ccc(-c2ccccc2C(=O)O)cc1	0.1
Cefamandole nafate	Cn1nnnc1SCC1=C(C(=O)O)N2C(=O)C(NC(=O)C(OC=O)c3ccccc3)C2SC1	0.1
Tedizolid	Cn1nnc(-c2ccc(-c3ccc(N4CC(CO)OC4=O)cc3F)cn2)n1	0.1
NADH	NC(=O)C1=CN(C2OC(COP(=O)(O)OP(=O)(O)OCC3OC(n4cnc5c(N)ncnc54)C(O)C3O)C(O)C2O)C=CC1	0.1
Meprobamate	CCCC(C)(COC(N)=O)COC(N)=O	0.1
Aceclofenac	O=C(O)COC(=O)Cc1ccccc1Nc1c(Cl)cccc1Cl	0.1
Cycloguanil	CC1(C)N=C(N)N=C(N)N1c1ccc(Cl)cc1	0.1
Thiopental	CCCC(C)C1(CC)C(=O)NC(=S)NC1=O	0.1
Clotiazepam	CCc1cc2c(s1)N(C)C(=O)CN=C2c1ccccc1Cl	0.1
Alogliptin	Cn1c(=O)cc(N2CCCC(N)C2)n(Cc2ccccc2C#N)c1=O	0.1
Glymidine	COCCOc1cnc(NS(=O)(=O)c2ccccc2)nc1	0.1
Chlorphenesin carbamate	NC(=O)OCC(O)COc1ccc(Cl)cc1	0.1
Conivaptan	Cc1nc2c([nH]1)CCN(C(=O)c1ccc(NC(=O)c3ccccc3-c3ccccc3)cc1)c1ccccc1-2	0.1
Lusutrombopag	CCCCCCOC(C)c1cccc(-c2csc(NC(=O)c3cc(Cl)c(C=C(C)C(=O)O)c(Cl)c3)n2)c1OC	0.1
Afatinib	CN(C)CC=CC(=O)Nc1cc2c(Nc3ccc(F)c(Cl)c3)ncnc2cc1OC1CCOC1	0.1
Cyclizine	CN1CCN(C(c2ccccc2)c2ccccc2)CC1	0.1
Dexpanthenol	CC(C)(CO)C(O)C(=O)NCCCO	0.1
Ezetimibe	O=C1C(CCC(O)c2ccc(F)cc2)C(c2ccc(O)cc2)N1c1ccc(F)cc1	0.1
Amodiaquine	CCN(CC)Cc1cc(Nc2ccnc3cc(Cl)ccc23)ccc1O	0.1
Anisotropine methylbromide	CCCC(CCC)C(=O)OC1CC2CCC(C1)[N+]2(C)C	0.1
Trimethobenzamide	COc1cc(C(=O)NCc2ccc(OCCN(C)C)cc2)cc(OC)c1OC	0.1
Olopatadine	CN(C)CCC=C1c2ccccc2COc2ccc(CC(=O)O)cc21	0.1
Benazepril	CCOC(=O)C(CCc1ccccc1)NC1CCc2ccccc2N(CC(=O)O)C1=O	0.1
Dezocine	CC12CCCCCC(Cc3ccc(O)cc31)C2N	0.1
Gabapentin enacarbil	CC(OC(=O)NCC1(CC(=O)O)CCCCC1)OC(=O)C(C)C	0.1
Phensuximide	CN1C(=O)CC(c2ccccc2)C1=O	0.1
Baricitinib	CCS(=O)(=O)N1CC(CC#N)(n2cc(-c3ncnc4[nH]ccc34)cn2)C1	0.1
Nitrazepam	O=C1CN=C(c2ccccc2)c2cc([N+](=O)[O-])ccc2N1	0.1
Parachlorophenol	Oc1ccc(Cl)cc1	0.1
Bazedoxifene	Cc1c(-c2ccc(O)cc2)n(Cc2ccc(OCCN3CCCCCC3)cc2)c2ccc(O)cc12	0.1
Tolnaftate	Cc1cccc(N(C)C(=S)Oc2ccc3ccccc3c2)c1	0.1
Belinostat	O=C(C=Cc1cccc(S(=O)(=O)Nc2ccccc2)c1)NO	0.1
Edaravone	CC1=NN(c2ccccc2)C(=O)C1	0.1
Phthalylsulfathiazole	O=C(O)c1ccccc1C(=O)Nc1ccc(S(=O)(=O)Nc2nccs2)cc1	0.1
Nilotinib	Cc1cn(-c2cc(NC(=O)c3ccc(C)c(Nc4nccc(-c5cccnc5)n4)c3)cc(C(F)(F)F)c2)cn1	0.1
Fluconazole	OC(Cn1cncn1)(Cn1cncn1)c1ccc(F)cc1F	0.1
Apronalide	C=CCC(C(=O)NC(N)=O)C(C)C	0.1
Pyrithione	On1ccccc1=S	0.1
Trimebutine	CCC(COC(=O)c1cc(OC)c(OC)c(OC)c1)(c1ccccc1)N(C)C	0.1
Fenpropidin	CC(Cc1ccc(C(C)(C)C)cc1)CN1CCCCC1	0.1
Dorzolamide	CCNC1CC(C)S(=O)(=O)c2sc(S(N)(=O)=O)cc21	0.1
Quazepam	Fc1ccccc1C1=NCC(=S)N(CC(F)(F)F)c2ccc(Cl)cc21	0.1
Nebivolol	OC(CNCC(O)C1CCc2cc(F)ccc2O1)C1CCc2cc(F)ccc2O1	0.1
Famotidine	NC(N)=Nc1nc(CSCCC(N)=NS(N)(=O)=O)cs1	0.1
Dofetilide	CN(CCOc1ccc(NS(C)(=O)=O)cc1)CCc1ccc(NS(C)(=O)=O)cc1	0.1
Citrulline	NC(=O)NCCCC(N)C(=O)O	0.09
DL-dimyristoylphosphatidylcholine	CCCCCCCCCCCCCC(=O)OCC(COP(=O)([O-])OCC[N+](C)(C)C)OC(=O)CCCCCCCCCCCCC	0.09
Oxiconazole	Clc1ccc(CON=C(Cn2ccnc2)c2ccc(Cl)cc2Cl)c(Cl)c1	0.09
Diethylcarbamazine	CCN(CC)C(=O)N1CCN(C)CC1	0.09
Hydroxystilbamidine	N=C(N)c1ccc(C=Cc2ccc(C(=N)N)cc2O)cc1	0.09
Hexobendine	COc1cc(C(=O)OCCCN(C)CCN(C)CCCOC(=O)c2cc(OC)c(OC)c(OC)c2)cc(OC)c1OC	0.09
Betazole	NCCc1ccn[nH]1	0.09
Betamethasone phosphate	CC1CC2C3CCC4=CC(=O)C=CC4(C)C3(F)C(O)CC2(C)C1(O)C(=O)COP(=O)(O)O	0.09
1 2-Distearoyllecithin	CCCCCCCCCCCCCCCCCC(=O)OCC(COP(=O)([O-])OCC[N+](C)(C)C)OC(=O)CCCCCCCCCCCCCCCCC	0.09
Niraparib	NC(=O)c1cccc2cn(-c3ccc(C4CCCNC4)cc3)nc12	0.09
Nintedanib	COC(=O)c1ccc2c(C(=Nc3ccc(N(C)C(=O)CN4CCN(C)CC4)cc3)c3ccccc3)c(O)[nH]c2c1	0.09
Oseltamivir	CCOC(=O)C1=CC(OC(CC)CC)C(NC(C)=O)C(N)C1	0.09
Selexipag	CC(C)N(CCCCOCC(=O)NS(C)(=O)=O)c1cnc(-c2ccccc2)c(-c2ccccc2)n1	0.09
Dopexamine	Oc1ccc(CCNCCCCCCNCCc2ccccc2)cc1O	0.09
Voriconazole	CC(c1ncncc1F)C(O)(Cn1cncn1)c1ccc(F)cc1F	0.09
Pitolisant	Clc1ccc(CCCOCCCN2CCCCC2)cc1	0.09
Anagrelide	O=C1CN2Cc3c(ccc(Cl)c3Cl)N=C2N1	0.09
Aztreonam	CC1C(NC(=O)C(=NOC(C)(C)C(=O)O)c2csc(N)n2)C(=O)N1S(=O)(=O)O	0.09
Macitentan	CCCNS(=O)(=O)Nc1ncnc(OCCOc2ncc(Br)cn2)c1-c1ccc(Br)cc1	0.09
Dimetotiazine	CC(CN1c2ccccc2Sc2ccc(S(=O)(=O)N(C)C)cc21)N(C)C	0.09
Lumiracoxib	Cc1ccc(Nc2c(F)cccc2Cl)c(CC(=O)O)c1	0.09
Methadone	CCC(=O)C(CC(C)N(C)C)(c1ccccc1)c1ccccc1	0.09
Dyphylline	Cn1c(=O)c2c(ncn2CC(O)CO)n(C)c1=O	0.09
Dimazole	CCN(CC)CCOc1ccc2nc(N(C)C)sc2c1	0.09
Lumacaftor	Cc1ccc(NC(=O)C2(c3ccc4c(c3)OC(F)(F)O4)CC2)nc1-c1cccc(C(=O)O)c1	0.09
Dihydrocodeine	COc1ccc2c3c1OC1C(O)CCC4C(C2)N(C)CCC341	0.09
Nizatidine	CNC(=C[N+](=O)[O-])NCCSCc1csc(CN(C)C)n1	0.09
Pivmecillinam	CC(C)(C)C(=O)OCOC(=O)C1N2C(=O)C(N=CN3CCCCCC3)C2SC1(C)C	0.09
Echothiophate	CCOP(=O)(OCC)SCC[N+](C)(C)C	0.09
Prednisone acetate	CC(=O)OCC(=O)C1(O)CCC2C3CCC4=CC(=O)C=CC4(C)C3C(=O)CC21C	0.09
Bromazepam	O=C1CN=C(c2ccccn2)c2cc(Br)ccc2N1	0.09
Oxcarbazepine	NC(=O)N1c2ccccc2CC(=O)c2ccccc21	0.09
Nepafenac	NC(=O)Cc1cccc(C(=O)c2ccccc2)c1N	0.09
Bepotastine	O=C(O)CCCN1CCC(OC(c2ccc(Cl)cc2)c2ccccn2)CC1	0.09
Encorafenib	COC(=O)NC(C)CNc1nccc(-c2cn(C(C)C)nc2-c2cc(Cl)cc(NS(C)(=O)=O)c2F)n1	0.09
Bendazac	O=C(O)COc1nn(Cc2ccccc2)c2ccccc12	0.09
Granisetron	CN1C2CCCC1CC(NC(=O)c1nn(C)c3ccccc13)C2	0.09
Miltefosine	CCCCCCCCCCCCCCCCOP(=O)([O-])OCC[N+](C)(C)C	0.09
Benznidazole	O=C(Cn1ccnc1[N+](=O)[O-])NCc1ccccc1	0.09
Benfotiamine	CC(=C(CCOP(=O)(O)O)SC(=O)c1ccccc1)N(C=O)Cc1cnc(C)nc1N	0.09
Ribociclib	CN(C)C(=O)c1cc2cnc(Nc3ccc(N4CCNCC4)cn3)nc2n1C1CCCC1	0.09
Parthenolide	C=C1C(=O)OC2C1CC/C(C)=C\CCC1(C)OC21	0.09
Colfosceril palmitate	CCCCCCCCCCCCCCCC(=O)OCC(COP(=O)([O-])OCC[N+](C)(C)C)OC(=O)CCCCCCCCCCCCCCC	0.09
Telotristat ethyl	CCOC(=O)C(N)Cc1ccc(-c2cc(OC(c3ccc(Cl)cc3-n3ccc(C)n3)C(F)(F)F)nc(N)n2)cc1	0.09
Eslicarbazepine acetate	CC(=O)OC1Cc2ccccc2N(C(N)=O)c2ccccc21	0.09
Phenazopyridine	Nc1ccc(N=Nc2ccccc2)c(N)n1	0.09
Modafinil	NC(=O)C[S+]([O-])C(c1ccccc1)c1ccccc1	0.09
Butorphanol	Oc1ccc2c(c1)C13CCCCC1(O)C(C2)N(CC1CCC1)CC3	0.09
Dacomitinib	COc1cc2ncnc(Nc3ccc(F)c(Cl)c3)c2cc1NC(=O)C=CCN1CCCCC1	0.09
Nedocromil	CCCc1c2oc(C(=O)O)cc(=O)c2cc2c(=O)cc(C(=O)O)n(CC)c12	0.09
Butamben	CCCCOC(=O)c1ccc(N)cc1	0.09
Bumadizone	CCCCC(C(=O)O)C(=O)N(Nc1ccccc1)c1ccccc1	0.09
Enasidenib	CC(C)(O)CNc1nc(Nc2ccnc(C(F)(F)F)c2)nc(-c2cccc(C(F)(F)F)n2)n1	0.09
Frovatriptan	CNC1CCc2[nH]c3ccc(C(N)=O)cc3c2C1	0.09
Rosiglitazone	CN(CCOc1ccc(CC2SC(=O)NC2=O)cc1)c1ccccn1	0.09
Tapentadol	CCC(c1cccc(O)c1)C(C)CN(C)C	0.09
Avatrombopag	O=C(Nc1nc(-c2cc(Cl)cs2)c(N2CCN(C3CCCCC3)CC2)s1)c1cnc(N2CCC(C(=O)O)CC2)c(Cl)c1	0.09
Halazepam	O=C1CN=C(c2ccccc2)c2cc(Cl)ccc2N1CC(F)(F)F	0.09
Roflumilast	O=C(Nc1c(Cl)cncc1Cl)c1ccc(OC(F)F)c(OCC2CC2)c1	0.09
Proflavine	Nc1ccc2cc3ccc(N)cc3nc2c1	0.09
Lorlatinib	CC1Oc2cc(cnc2N)-c2c(nn(C)c2C#N)CN(C)C(=O)c2ccc(F)cc21	0.09
Brinzolamide	CCNC1CN(CCCOC)S(=O)(=O)c2sc(S(N)(=O)=O)cc21	0.09
Guanadrel	NC(N)=NCC1COC2(CCCCC2)O1	0.09
Gilteritinib	CCc1nc(C(N)=O)c(Nc2ccc(N3CCC(N4CCN(C)CC4)CC3)c(OC)c2)nc1NC1CCOCC1	0.09
Levacetylmethadol	CCC(OC(C)=O)C(CC(C)N(C)C)(c1ccccc1)c1ccccc1	0.09
Acetyl sulfisoxazole	CC(=O)N(c1onc(C)c1C)S(=O)(=O)c1ccc(N)cc1	0.09
Ziprasidone	O=C1Cc2cc(CCN3CCN(c4nsc5ccccc45)CC3)c(Cl)cc2N1	0.09
Bromperidol	O=C(CCCN1CCC(O)(c2ccc(Br)cc2)CC1)c1ccc(F)cc1	0.08
Xanthinol	CN(CCO)CC(O)Cn1cnc2c1c(=O)n(C)c(=O)n2C	0.08
Tetrabenazine	COc1cc2c(cc1OC)C1CC(=O)C(CC(C)C)CN1CC2	0.08
Mebutamate	CCC(C)C(C)(COC(N)=O)COC(N)=O	0.08
Pixantrone	NCCNc1ccc(NCCN)c2c1C(=O)c1ccncc1C2=O	0.08
Azlocillin	CC1(C)SC2C(NC(=O)C(NC(=O)N3CCNC3=O)c3ccccc3)C(=O)N2C1C(=O)O	0.08
Cephaloglycin	CC(=O)OCC1=C(C(=O)O)N2C(=O)C(NC(=O)C(N)c3ccccc3)C2SC1	0.08
Tenoxicam	CN1C(C(=O)Nc2ccccn2)=C(O)c2sccc2S1(=O)=O	0.08
Talazoparib	Cn1ncnc1C1c2n[nH]c(=O)c3cc(F)cc(c23)NC1c1ccc(F)cc1	0.08
Cangrelor	CSCCNc1nc(SCCC(F)(F)F)nc2c1ncn2C1OC(COP(=O)(O)OP(=O)(O)C(Cl)(Cl)P(=O)(O)O)C(O)C1O	0.08
Bosentan	COc1ccccc1Oc1c(NS(=O)(=O)c2ccc(C(C)(C)C)cc2)nc(-c2ncccn2)nc1OCCO	0.08
Lormetazepam	CN1C(=O)C(O)N=C(c2ccccc2Cl)c2cc(Cl)ccc21	0.08
Zaleplon	CCN(C(C)=O)c1cccc(-c2ccnc3c(C#N)cnn23)c1	0.08
Eliglustat	CCCCCCCC(=O)NC(CN1CCCC1)C(O)c1ccc2c(c1)OCCO2	0.08
Triclabendazole	CSc1nc2cc(Oc3cccc(Cl)c3Cl)c(Cl)cc2[nH]1	0.08
Palbociclib	CC(=O)c1c(C)c2cnc(Nc3ccc(N4CCNCC4)cn3)nc2n(C2CCCC2)c1=O	0.08
Tenofovir disoproxil	CC(C)OC(=O)OCOP(=O)(COC(C)Cn1cnc2c(N)ncnc21)OCOC(=O)OC(C)C	0.08
Linezolid	CC(=O)NCC1CN(c2ccc(N3CCOCC3)c(F)c2)C(=O)O1	0.08
Aripiprazole lauroxil	CCCCCCCCCCCC(=O)OCN1C(=O)CCc2ccc(OCCCCN3CCN(c4cccc(Cl)c4Cl)CC3)cc21	0.08
Ozenoxacin	CNc1ncc(-c2ccc3c(=O)c(C(=O)O)cn(C4CC4)c3c2C)cc1C	0.08
Temazepam	CN1C(=O)C(O)N=C(c2ccccc2)c2cc(Cl)ccc21	0.08
Linagliptin	CC#CCn1c(N2CCCC(N)C2)nc2c1c(=O)n(Cc1nc(C)c3ccccc3n1)c(=O)n2C	0.08
Triclocarban	O=C(Nc1ccc(Cl)cc1)Nc1ccc(Cl)c(Cl)c1	0.08
Tranexamic acid	NCC1CCC(C(=O)O)CC1	0.08
Deferasirox	O=C(O)c1ccc(-n2nc(-c3ccccc3O)nc2-c2ccccc2O)cc1	0.08
Diazolidinylurea	O=C1C(N(CO)C(=O)NCO)N(CO)C(=O)N1CO	0.08
Meprednisone	CC1CC2C3CCC4=CC(=O)C=CC4(C)C3C(=O)CC2(C)C1(O)C(=O)CO	0.08
Pramiracetam	CC(C)N(CCNC(=O)CN1CCCC1=O)C(C)C	0.08
Minaprine	Cc1cc(-c2ccccc2)nnc1NCCN1CCOCC1	0.08
Olodaterol	COc1ccc(CC(C)(C)NCC(O)c2cc(O)cc3c2OCC(=O)N3)cc1	0.08
Riociguat	COC(=O)N(C)c1c(N)nc(-c2nn(Cc3ccccc3F)c3ncccc23)nc1N	0.08
Flunitrazepam	CN1C(=O)CN=C(c2ccccc2F)c2cc([N+](=O)[O-])ccc21	0.08
Nelarabine	COc1nc(N)nc2c1ncn2C1OC(CO)C(O)C1O	0.08
Diflorasone	CC1CC2C3CC(F)C4=CC(=O)C=CC4(C)C3(F)C(O)CC2(C)C1(O)C(=O)CO	0.08
Desvenlafaxine	CN(C)CC(c1ccc(O)cc1)C1(O)CCCCC1	0.08
Protirelin	NC(=O)C1CCCN1C(=O)C(Cc1cnc[nH]1)NC(=O)C1CCC(=O)N1	0.08
Vilanterol	OCc1cc(C(O)CNCCCCCCOCCOCc2c(Cl)cccc2Cl)ccc1O	0.08
Flucloxacillin	Cc1onc(-c2c(F)cccc2Cl)c1C(=O)NC1C(=O)N2C1SC(C)(C)C2C(=O)O	0.08
Omeprazole	COc1ccc2nc([S+]([O-])Cc3ncc(C)c(OC)c3C)[nH]c2c1	0.08
Prasugrel	CC(=O)Oc1cc2c(s1)CCN(C(C(=O)C1CC1)c1ccccc1F)C2	0.08
Benperidol	O=C(CCCN1CCC(n2c(=O)[nH]c3ccccc32)CC1)c1ccc(F)cc1	0.08
Glasdegib	CN1CCC(NC(=O)Nc2ccc(C#N)cc2)CC1c1nc2ccccc2[nH]1	0.08
Moxifloxacin	COc1c(N2CC3CCCNC3C2)c(F)cc2c(=O)c(C(=O)O)cn(C3CC3)c12	0.08
Cocaine	COC(=O)C1C(OC(=O)c2ccccc2)CC2CCC1N2C	0.08
Cetrimonium	CCCCCCCCCCCCCCCC[N+](C)(C)C	0.08
Torasemide	Cc1cccc(Nc2ccncc2S(=O)(=O)NC(=O)NC(C)C)c1	0.08
Valdecoxib	Cc1onc(-c2ccccc2)c1-c1ccc(S(N)(=O)=O)cc1	0.08
Polythiazide	CN1C(CSCC(F)(F)F)Nc2cc(Cl)c(S(N)(=O)=O)cc2S1(=O)=O	0.08
Sulfabenzamide	Nc1ccc(S(=O)(=O)NC(=O)c2ccccc2)cc1	0.08
Viloxazine	CCOc1ccccc1OCC1CNCCO1	0.08
Berberine	COc1ccc2cc3[n+](cc2c1OC)CCc1cc2c(cc1-3)OCO2	0.08
Diphenylguanidine	NC(=Nc1ccccc1)Nc1ccccc1	0.08
Pyridostigmine	CN(C)C(=O)Oc1ccc[n+](C)c1	0.08
Codeine	COc1ccc2c3c1OC1C(O)C=CC4C(C2)N(C)CCC341	0.07
Nicoboxil	CCCCOCCOC(=O)c1cccnc1	0.07
Pantoprazole	COc1ccnc(C[S+]([O-])c2nc3ccc(OC(F)F)cc3[nH]2)c1OC	0.07
Etafedrine	CCN(C)C(C)C(O)c1ccccc1	0.07
Cobimetinib	O=C(c1ccc(F)c(F)c1Nc1ccc(I)cc1F)N1CC(O)(C2CCCCN2)C1	0.07
Colestilan chloride	Cc1ncc[nH]1	0.07
Mephenytoin	CCC1(c2ccccc2)NC(=O)N(C)C1=O	0.07
Neratinib	CCOc1cc2ncc(C#N)c(Nc3ccc(OCc4ccccn4)c(Cl)c3)c2cc1NC(=O)C=CCN(C)C	0.07
Dexmedetomidine	Cc1cccc(C(C)c2cnc[nH]2)c1C	0.07
Propylhexedrine	CNC(C)CC1CCCCC1	0.07
Cyclopenthiazide	NS(=O)(=O)c1cc2c(cc1Cl)NC(CC1CCCC1)NS2(=O)=O	0.07
Isoconazole	Clc1ccc(C(Cn2ccnc2)OCc2c(Cl)cccc2Cl)c(Cl)c1	0.07
Tofacitinib	CC1CCN(C(=O)CC#N)CC1N(C)c1ncnc2[nH]ccc12	0.07
Regorafenib	CNC(=O)c1cc(Oc2ccc(NC(=O)Nc3ccc(Cl)c(C(F)(F)F)c3)c(F)c2)ccn1	0.07
Levosimendan	CC1CC(=O)NN=C1c1ccc(NN=C(C#N)C#N)cc1	0.07
Thiabendazole	c1ccc2[nH]c(-c3cscn3)nc2c1	0.07
Demecarium	CN(CCCCCCCCCCN(C)C(=O)Oc1cccc([N+](C)(C)C)c1)C(=O)Oc1cccc([N+](C)(C)C)c1	0.07
Lasmiditan	CN1CCC(C(=O)c2cccc(NC(=O)c3c(F)cc(F)cc3F)n2)CC1	0.07
Penciclovir	Nc1nc2c(ncn2CCC(CO)CO)c(=O)[nH]1	0.07
Pentazocine	CC(C)=CCN1CCC2(C)c3cc(O)ccc3CC1C2C	0.07
Benzethonium	CC(C)(C)CC(C)(C)c1ccc(OCCOCC[N+](C)(C)Cc2ccccc2)cc1	0.07
Butoconazole	Clc1ccc(CCC(Cn2ccnc2)Sc2c(Cl)cccc2Cl)cc1	0.07
Ponatinib	Cc1ccc(C(=O)Nc2ccc(CN3CCN(C)CC3)c(C(F)(F)F)c2)cc1C#Cc1cnc2cccnn12	0.07
Idelalisib	CCC(Nc1ncnc2nc[nH]c12)c1nc2cccc(F)c2c(=O)n1-c1ccccc1	0.07
Hydroxychloroquine	CCN(CCO)CCCC(C)Nc1ccnc2cc(Cl)ccc12	0.07
Adefovir dipivoxil	CC(C)(C)C(=O)OCOP(=O)(COCCn1cnc2c(N)ncnc21)OCOC(=O)C(C)(C)C	0.07
Medifoxamine	CN(C)CC(Oc1ccccc1)Oc1ccccc1	0.07
Cefixime	C=CC1=C(C(=O)O)N2C(=O)C(NC(=O)C(=NOCC(=O)O)c3csc(N)n3)C2SC1	0.07
Agomelatine	COc1ccc2cccc(CCNC(C)=O)c2c1	0.07
Cefpodoxime	COCC1=C(C(=O)O)N2C(=O)C(NC(=O)C(=NOC)c3csc(N)n3)C2SC1	0.07
Cefdinir	C=CC1=C(C(=O)O)N2C(=O)C(NC(=O)C(=NO)c3csc(N)n3)C2SC1	0.07
Cevimeline	CC1OC2(CS1)CN1CCC2CC1	0.07
Drotaverine	CCOc1ccc(C=C2NCCc3cc(OCC)c(OCC)cc32)cc1OCC	0.07
Cefamandole	Cn1nnnc1SCC1=C(C(=O)O)N2C(=O)C(NC(=O)C(O)c3ccccc3)C2SC1	0.07
Miconazole	Clc1ccc(COC(Cn2ccnc2)c2ccc(Cl)cc2Cl)c(Cl)c1	0.07
Sulfacytine	CCn1ccc(NS(=O)(=O)c2ccc(N)cc2)nc1=O	0.07
Duvelisib	CC(Nc1ncnc2nc[nH]c12)c1cc2cccc(Cl)c2c(=O)n1-c1ccccc1	0.07
Ademetionine	C[S+](CCC(N)C(=O)[O-])CC1OC(n2cnc3c(N)ncnc32)C(O)C1O	0.07
Sultopride	CCN1CCCC1CNC(=O)c1cc(S(=O)(=O)CC)ccc1OC	0.07
Pinaverium	COc1cc(Br)c(C[N+]2(CCOCCC3CCC4CC3C4(C)C)CCOCC2)cc1OC	0.07
Losartan	CCCCc1nc(Cl)c(CO)n1Cc1ccc(-c2ccccc2-c2nn[nH]n2)cc1	0.07
Flutemetamol (18F)	CNc1ccc(-c2nc3ccc(O)cc3s2)cc1F	0.07
Methylnaltrexone	C[N+]1(CC2CC2)CCC23c4c5ccc(O)c4OC2C(=O)CCC3(O)C1C5	0.07
Sulfamethazine	Cc1cc(C)nc(NS(=O)(=O)c2ccc(N)cc2)n1	0.07
Isavuconazole	CC(c1nc(-c2ccc(C#N)cc2)cs1)C(O)(Cn1cncn1)c1cc(F)ccc1F	0.07
Nitazoxanide	CC(=O)Oc1ccccc1C(=O)Nc1ncc([N+](=O)[O-])s1	0.07
Venlafaxine	COc1ccc(C(CN(C)C)C2(O)CCCCC2)cc1	0.07
Clofedanol	CN(C)CCC(O)(c1ccccc1)c1ccccc1Cl	0.07
Zanubrutinib	C=CC(=O)N1CCC(C2CCNc3c(C(N)=O)c(-c4ccc(Oc5ccccc5)cc4)nn32)CC1	0.07
Metyrapone	CC(C)(C(=O)c1cccnc1)c1cccnc1	0.07
Mephentermine	CNC(C)(C)Cc1ccccc1	0.07
Valaciclovir	CC(C)C(N)C(=O)OCCOCn1cnc2c(=O)[nH]c(N)nc21	0.06
Tipiracil	N=C1CCCN1Cc1[nH]c(=O)[nH]c(=O)c1Cl	0.06
Tizanidine	Clc1ccc2nsnc2c1NC1=NCCN1	0.06
Amylocaine	CCC(C)(CN(C)C)OC(=O)c1ccccc1	0.06
Tramadol	COc1cccc(C2(O)CCCCC2CN(C)C)c1	0.06
Bendroflumethiazide	NS(=O)(=O)c1cc2c(cc1C(F)(F)F)NC(Cc1ccccc1)NS2(=O)=O	0.06
Albendazole	CCCSc1ccc2nc(NC(=O)OC)[nH]c2c1	0.06
Benzthiazide	NS(=O)(=O)c1cc2c(cc1Cl)NC(CSCc1ccccc1)=NS2(=O)=O	0.06
Amisulpride	CCN1CCCC1CNC(=O)c1cc(S(=O)(=O)CC)c(N)cc1OC	0.06
Trimetrexate	COc1cc(NCc2ccc3nc(N)nc(N)c3c2C)cc(OC)c1OC	0.06
Bendamustine	Cn1c(CCCC(=O)O)nc2cc(N(CCCl)CCCl)ccc21	0.06
Lemborexant	Cc1ncc(OCC2(c3cccc(F)c3)CC2C(=O)Nc2ccc(F)cn2)c(C)n1	0.06
Parecoxib	CCC(=O)NS(=O)(=O)c1ccc(-c2c(-c3ccccc3)noc2C)cc1	0.06
Etidocaine	CCCN(CC)C(CC)C(=O)Nc1c(C)cccc1C	0.06
Midodrine	COc1ccc(OC)c(C(O)CNC(=O)CN)c1	0.06
Morphine	CN1CCC23c4c5ccc(O)c4OC2C(O)C=CC3C1C5	0.06
Morpholinylmercaptobenzothiazole	c1ccc2sc(SN3CCOCC3)nc2c1	0.06
Gemifloxacin	CON=C1CN(c2nc3c(cc2F)c(=O)c(C(=O)O)cn3C2CC2)CC1CN	0.06
Clidinium	C[N+]12CCC(CC1)C(OC(=O)C(O)(c1ccccc1)c1ccccc1)C2	0.06
Fluprednisolone	CC12C=CC(=O)C=C1C(F)CC1C2C(O)CC2(C)C1CCC2(O)C(=O)CO	0.06
Rizatriptan	CN(C)CCc1c[nH]c2ccc(Cn3cncn3)cc12	0.06
Fludrocortisone	CC12CCC(=O)C=C1CCC1C3CCC(O)(C(=O)CO)C3(C)CC(O)C12F	0.06
Cyclopentolate	CN(C)CCOC(=O)C(c1ccccc1)C1(O)CCCC1	0.06
Etoricoxib	Cc1ccc(-c2ncc(Cl)cc2-c2ccc(S(C)(=O)=O)cc2)cn1	0.06
Oxyphenbutazone	CCCCC1C(=O)N(c2ccccc2)N(c2ccc(O)cc2)C1=O	0.06
Paliperidone	Cc1nc2n(c(=O)c1CCN1CCC(c3noc4cc(F)ccc34)CC1)CCCC2O	0.06
Selinexor	O=C(C=Cn1cnc(-c2cc(C(F)(F)F)cc(C(F)(F)F)c2)n1)NNc1cnccn1	0.06
Eszopiclone	CN1CCN(C(=O)OC2c3nccnc3C(=O)N2c2ccc(Cl)cn2)CC1	0.06
Quinagolide	CCCN1CC(NS(=O)(=O)N(CC)CC)CC2Cc3c(O)cccc3CC21	0.06
Esmolol	COC(=O)CCc1ccc(OCC(O)CNC(C)C)cc1	0.06
Prucalopride	COCCCN1CCC(NC(=O)c2cc(Cl)c(N)c3c2OCC3)CC1	0.06
Desoximetasone	CC1CC2C3CCC4=CC(=O)C=CC4(C)C3(F)C(O)CC2(C)C1C(=O)CO	0.06
Phenyltoloxamine	CN(C)CCOc1ccccc1Cc1ccccc1	0.06
Didecyldimethylammonium	CCCCCCCCCC[N+](C)(C)CCCCCCCCCC	0.06
Physostigmine	CNC(=O)Oc1ccc2c(c1)C1(C)CCN(C)C1N2C	0.06
Econazole	Clc1ccc(COC(Cn2ccnc2)c2ccc(Cl)cc2Cl)cc1	0.06
Duloxetine	CNCCC(Oc1cccc2ccccc12)c1cccs1	0.06
Dronedarone	CCCCc1oc2ccc(NS(C)(=O)=O)cc2c1C(=O)c1ccc(OCCCN(CCCC)CCCC)cc1	0.06
Hexocyclium	C[N+]1(C)CCN(CC(O)(c2ccccc2)C2CCCCC2)CC1	0.06
Domiphen	CCCCCCCCCCCC[N+](C)(C)CCOc1ccccc1	0.06
Hydromorphone	CN1CCC23c4c5ccc(O)c4OC2C(=O)CCC3C1C5	0.06
Ivabradine	COc1cc2c(cc1OC)CC(=O)N(CCCN(C)CC1Cc3cc(OC)c(OC)cc31)CC2	0.06
Lornoxicam	CN1C(C(=O)Nc2ccccn2)=C(O)c2sc(Cl)cc2S1(=O)=O	0.06
Lomustine	O=NN(CCCl)C(=O)NC1CCCCC1	0.06
Tamsulosin	CCOc1ccccc1OCCNC(C)Cc1ccc(OC)c(S(N)(=O)=O)c1	0.06
Ibutilide	CCCCCCCN(CC)CCCC(O)c1ccc(NS(C)(=O)=O)cc1	0.06
Metamfetamine	CNC(C)Cc1ccccc1	0.06
Luliconazole	N#CC(=C1SCC(c2ccc(Cl)cc2Cl)S1)n1ccnc1	0.06
Ioflupane I-123	COC(=O)C1C(c2ccc(I)cc2)CC2CCC1N2CCCF	0.06
Larotrectinib	O=C(Nc1cnn2ccc(N3CCCC3c3cc(F)ccc3F)nc12)N1CCC(O)C1	0.06
Kinetin	c1coc(CNc2ncnc3nc[nH]c23)c1	0.06
Lapyrium	CCCCCCCCCCCC(=O)OCCNC(=O)C[n+]1ccccc1	0.06
Methocarbamol	COc1ccccc1OCC(O)COC(N)=O	0.06
Solriamfetol	NC(=O)OCC(N)Cc1ccccc1	0.06
Chlorthalidone	NS(=O)(=O)c1cc(C2(O)NC(=O)c3ccccc32)ccc1Cl	0.06
Homatropine methylbromide	C[N+]1(C)C2CCC1CC(OC(=O)C(O)c1ccccc1)C2	0.06
Ketamine	CNC1(c2ccccc2Cl)CCCCC1=O	0.05
Istradefylline	CCn1c(=O)c2c(nc(C=Cc3ccc(OC)c(OC)c3)n2C)n(CC)c1=O	0.05
Bromodiphenhydramine	CN(C)CCOC(c1ccccc1)c1ccc(Br)cc1	0.05
Isoxicam	Cc1cc(NC(=O)C2=C(O)c3ccccc3S(=O)(=O)N2C)no1	0.05
Penbutolol	CC(C)(C)NCC(O)COc1ccccc1C1CCCC1	0.05
Phendimetrazine	CC1C(c2ccccc2)OCCN1C	0.05
Articaine	CCCNC(C)C(=O)Nc1c(C)csc1C(=O)OC	0.05
Avanafil	COc1ccc(CNc2nc(N3CCCC3CO)ncc2C(=O)NCc2ncccn2)cc1Cl	0.05
Enzalutamide	CNC(=O)c1ccc(N2C(=S)N(c3ccc(C#N)c(C(F)(F)F)c3)C(=O)C2(C)C)cc1F	0.05
Entecavir	C=C1C(CO)C(O)CC1n1cnc2c(=O)[nH]c(N)nc21	0.05
Levothyroxine	NC(Cc1cc(I)c(Oc2cc(I)c(O)c(I)c2)c(I)c1)C(=O)O	0.05
Vildagliptin	N#CC1CCCN1C(=O)CNC12CC3CC(CC(O)(C3)C1)C2	0.05
Mefloquine	OC(c1cc(C(F)(F)F)nc2c(C(F)(F)F)cccc12)C1CCCCN1	0.05
Antazoline	c1ccc(CN(CC2=NCCN2)c2ccccc2)cc1	0.05
Fursultiamine	CC(=C(CCO)SSCC1CCCO1)N(C=O)Cc1cnc(C)nc1N	0.05
Almotriptan	CN(C)CCc1c[nH]c2ccc(CS(=O)(=O)N3CCCC3)cc12	0.05
Methylphenidate	COC(=O)C(c1ccccc1)C1CCCCN1	0.05
Nalmefene	C=C1CCC2(O)C3Cc4ccc(O)c5c4C2(CCN3CC2CC2)C1O5	0.05
Naratriptan	CNS(=O)(=O)CCc1ccc2[nH]cc(C3CCN(C)CC3)c2c1	0.05
Dioctyldimonium	CCCCCCCC[N+](C)(C)CCCCCCCC	0.05
Aminophenazone	Cc1c(N(C)C)c(=O)n(-c2ccccc2)n1C	0.05
Nevirapine	Cc1ccnc2c1NC(=O)c1cccnc1N2C1CC1	0.05
Fludarabine	Nc1nc(F)nc2c1ncn2C1OC(CO)C(O)C1O	0.05
Mazindol	OC1(c2ccc(Cl)cc2)c2ccccc2C2=NCCN21	0.05
Flosequinan	Cn1cc([S+](C)[O-])c(=O)c2ccc(F)cc21	0.05
Meradimate	CC1CCC(C(C)C)C(OC(=O)c2ccccc2N)C1	0.05
Fingolimod	CCCCCCCCc1ccc(CCC(N)(CO)CO)cc1	0.05
Oxybuprocaine	CCCCOc1cc(C(=O)OCCN(CC)CC)ccc1N	0.05
Oxycodone	COc1ccc2c3c1OC1C(=O)CCC4(O)C(C2)N(C)CCC314	0.05
Oxymorphone	CN1CCC23c4c5ccc(O)c4OC2C(=O)CCC3(O)C1C5	0.05
Hexetidine	CCCCC(CC)CN1CN(CC(CC)CCCC)CC(C)(N)C1	0.05
Galantamine	COc1ccc2c3c1OC1CC(O)C=CC31CCN(C)C2	0.05
Propoxycaine	CCCOc1cc(N)ccc1C(=O)OCCN(CC)CC	0.05
Rosoxacin	CCn1cc(C(=O)O)c(=O)c2ccc(-c3ccncc3)cc21	0.05
Primaquine	COc1cc(NC(C)CCCN)c2ncccc2c1	0.05
Rotigotine	CCCN(CCc1cccs1)C1CCc2c(O)cccc2C1	0.05
Besifloxacin	NC1CCCCN(c2c(F)cc3c(=O)c(C(=O)O)cn(C4CC4)c3c2Cl)C1	0.05
Proparacaine	CCCOc1ccc(C(=O)OCCN(CC)CC)cc1N	0.05
Ramelteon	CCC(=O)NCCC1CCc2ccc3c(c21)CCO3	0.05
Clopidogrel	COC(=O)C(c1ccccc1Cl)N1CCc2sccc2C1	0.05
Procaterol	CCC(NC(C)C)C(O)c1ccc(O)c2[nH]c(=O)ccc12	0.05
Ruxolitinib	N#CCC(C1CCCC1)n1cc(-c2ncnc3[nH]ccc23)cn1	0.05
Tirofiban	CCCCS(=O)(=O)NC(Cc1ccc(OCCCCC2CCNCC2)cc1)C(=O)O	0.05
Celiprolol	CCN(CC)C(=O)Nc1ccc(OCC(O)CNC(C)(C)C)c(C(C)=O)c1	0.05
Bethanidine	CN=C(NC)NCc1ccccc1	0.05
Cocarboxylase	Cc1ncc(C[n+]2csc(CCOP(=O)(O)OP(=O)(O)O)c2C)c(N)n1	0.05
Thonzylamine	COc1ccc(CN(CCN(C)C)c2ncccn2)cc1	0.05
Ceftizoxime	CON=C(C(=O)NC1C(=O)N2C(C(=O)O)=CCSC12)c1csc(N)n1	0.05
Carboxin	CC1=C(C(=O)Nc2ccccc2)SCCO1	0.05
Dimetindene	CC(C1=C(CCN(C)C)Cc2ccccc21)c1ccccn1	0.05
Tasimelteon	CCC(=O)NCC1CC1c1cccc2c1CCO2	0.05
Tenofovir alafenamide	CC(C)OC(=O)C(C)NP(=O)(COC(C)Cn1cnc2c(N)ncnc21)Oc1ccccc1	0.05
Bucetin	CCOc1ccc(NC(=O)CC(C)O)cc1	0.05
Dasatinib	Cc1nc(Nc2ncc(C(=O)Nc3c(C)cccc3Cl)s2)cc(N2CCN(CCO)CC2)n1	0.05
Floxuridine	O=c1[nH]c(=O)n(C2CC(O)C(CO)O2)cc1F	0.04
Resorcinol	Oc1cccc(O)c1	0.04
Upadacitinib	CCC1CN(C(=O)NCC(F)(F)F)CC1c1cnc2cnc3[nH]ccc3n12	0.04
Fluorodopa (18F)	NC(Cc1cc(O)c(O)cc1F)C(=O)O	0.04
Ropivacaine	CCCN1CCCCC1C(=O)Nc1c(C)cccc1C	0.04
Oxeladin	CCN(CC)CCOCCOC(=O)C(CC)(CC)c1ccccc1	0.04
Nefopam	CN1CCOC(c2ccccc2)c2ccccc2C1	0.04
Dipentamethylenethiuram disulfide	S=C(SSC(=S)N1CCCCC1)N1CCCCC1	0.04
Oxilofrine	CNC(C)C(O)c1ccc(O)cc1	0.04
Citicoline	C[N+](C)(C)CCOP(=O)([O-])OP(=O)(O)OCC1OC(n2ccc(N)nc2=O)C(O)C1O	0.04
Rufinamide	NC(=O)c1cn(Cc2c(F)cccc2F)nn1	0.04
Moclobemide	O=C(NCCN1CCOCC1)c1ccc(Cl)cc1	0.04
Glycopyrronium	C[N+]1(C)CCC(OC(=O)C(O)(c2ccccc2)C2CCCC2)C1	0.04
Milnacipran	CCN(CC)C(=O)C1(c2ccccc2)CC1CN	0.04
Famciclovir	CC(=O)OCC(CCn1cnc2cnc(N)nc21)COC(C)=O	0.04
Metipranolol	CC(=O)Oc1c(C)cc(OCC(O)CNC(C)C)c(C)c1C	0.04
Methylprednisolone	CC1CC2C(C(O)CC3(C)C2CCC3(O)C(=O)CO)C2(C)C=CC(=O)C=C12	0.04
Safinamide	CC(NCc1ccc(OCc2cccc(F)c2)cc1)C(N)=O	0.04
Sitagliptin	NC(CC(=O)N1CCn2c(nnc2C(F)(F)F)C1)Cc1cc(F)c(F)cc1F	0.04
Cefuroxime	CON=C(C(=O)NC1C(=O)N2C(C(=O)O)=C(COC(N)=O)CSC12)c1ccco1	0.04
Adenosine phosphate	Nc1ncnc2c1ncn2C1OC(COP(=O)(O)O)C(O)C1O	0.04
Ifosfamide	O=P1(NCCCl)OCCCN1CCCl	0.04
Cefmenoxime	CON=C(C(=O)NC1C(=O)N2C(C(=O)O)=C(CSc3nnnn3C)CSC12)c1csc(N)n1	0.04
Acebutolol	CCCC(=O)Nc1ccc(OCC(O)CNC(C)C)c(C(C)=O)c1	0.04
Bupivacaine	CCCCN1CCCCC1C(=O)Nc1c(C)cccc1C	0.04
Fenfluramine	CCNC(C)Cc1cccc(C(F)(F)F)c1	0.04
Bromhexine	CN(Cc1cc(Br)cc(Br)c1N)C1CCCCC1	0.04
Efinaconazole	C=C1CCN(C(C)C(O)(Cn2cncn2)c2ccc(F)cc2F)CC1	0.04
Ethambutol	CCC(CO)NCCNC(CC)CO	0.04
Trifluridine	O=c1[nH]c(=O)n(C2CC(O)C(CO)O2)cc1C(F)(F)F	0.04
Ethoheptazine	CCOC(=O)C1(c2ccccc2)CCCN(C)CC1	0.04
DL-Methylephedrine	CC(C(O)c1ccccc1)N(C)C	0.04
Oxyphencyclimine	CN1CCCN=C1COC(=O)C(O)(c1ccccc1)C1CCCCC1	0.04
Avibactam	NC(=O)C1CCC2CN1C(=O)N2OS(=O)(=O)O	0.04
Quinethazone	CCC1NC(=O)c2cc(S(N)(=O)=O)c(Cl)cc2N1	0.04
Tripelennamine	CN(C)CCN(Cc1ccccc1)c1ccccn1	0.04
Decitabine	Nc1ncn(C2CC(O)C(CO)O2)c(=O)n1	0.04
Regadenoson	CNC(=O)c1cnn(-c2nc(N)c3ncn(C4OC(CO)C(O)C4O)c3n2)c1	0.04
Piretanide	NS(=O)(=O)c1cc(C(=O)O)cc(N2CCCC2)c1Oc1ccccc1	0.04
Didanosine	O=c1[nH]cnc2c1ncn2C1CCC(CO)O1	0.04
Elexacaftor	Cc1nn(C)cc1S(=O)(=O)NC(=O)c1ccc(-n2ccc(OCC(C)(C)C(F)(F)F)n2)nc1N1CC(C)CC1(C)C	0.04
Mepenzolate	C[N+]1(C)CCCC(OC(=O)C(O)(c2ccccc2)c2ccccc2)C1	0.03
Alosetron	Cc1[nH]cnc1CN1CCc2c(c3ccccc3n2C)C1=O	0.03
Procyclidine	OC(CCN1CCCC1)(c1ccccc1)C1CCCCC1	0.03
Diethylpropion	CCN(CC)C(C)C(=O)c1ccccc1	0.03
Phenmetrazine	CC1NCCOC1c1ccccc1	0.03
Vernakalant	COc1ccc(CCOC2CCCCC2N2CCC(O)C2)cc1OC	0.03
Cefoxitin	COC1(NC(=O)Cc2cccs2)C(=O)N2C(C(=O)O)=C(COC(N)=O)CSC21	0.03
Meperidine	CCOC(=O)C1(c2ccccc2)CCN(C)CC1	0.03
Oxprenolol	C=CCOc1ccccc1OCC(O)CNC(C)C	0.03
Bifonazole	c1ccc(-c2ccc(C(c3ccccc3)n3ccnc3)cc2)cc1	0.03
Sertaconazole	Clc1ccc(C(Cn2ccnc2)OCc2csc3c(Cl)cccc23)c(Cl)c1	0.03
Pramipexole	CCCNC1CCc2nc(N)sc2C1	0.03
Sulconazole	Clc1ccc(CSC(Cn2ccnc2)c2ccc(Cl)cc2Cl)cc1	0.03
Metaxalone	Cc1cc(C)cc(OCC2CNC(=O)O2)c1	0.03
Lacosamide	COCC(NC(C)=O)C(=O)NCc1ccccc1	0.03
Trimetazidine	COc1ccc(CN2CCNCC2)c(OC)c1OC	0.03
Isocarboxazid	Cc1cc(C(=O)NNCc2ccccc2)no1	0.03
Cycrimine	OC(CCN1CCCCC1)(c1ccccc1)C1CCCC1	0.03
Sumatriptan	CNS(=O)(=O)Cc1ccc2[nH]cc(CCN(C)C)c2c1	0.03
Gliclazide	Cc1ccc(S(=O)(=O)NC(=O)NN2CC3CCCC3C2)cc1	0.03
Ambroxol	Nc1c(Br)cc(Br)cc1CNC1CCC(O)CC1	0.03
Remoxipride	CCN1CCCC1CNC(=O)c1c(OC)ccc(Br)c1OC	0.03
Ethotoin	CCN1C(=O)NC(c2ccccc2)C1=O	0.03
Diphenylpyraline	CN1CCC(OC(c2ccccc2)c2ccccc2)CC1	0.03
Tioconazole	Clc1ccc(C(Cn2ccnc2)OCc2ccsc2Cl)c(Cl)c1	0.03
Oxolamine	CCN(CC)CCc1nc(-c2ccccc2)no1	0.03
Apalutamide	CNC(=O)c1ccc(N2C(=S)N(c3cnc(C#N)c(C(F)(F)F)c3)C(=O)C23CCC3)cc1F	0.03
Carteolol	CC(C)(C)NCC(O)COc1cccc2c1CCC(=O)N2	0.03
Relebactam	O=C(NC1CCNCC1)C1CCC2CN1C(=O)N2OS(=O)(=O)O	0.03
Etomidate	CCOC(=O)c1cncn1C(C)c1ccccc1	0.03
Reboxetine	CCOc1ccccc1OC(c1ccccc1)C1CNCCO1	0.03
Prednisolone	CC12C=CC(=O)C=C1CCC1C2C(O)CC2(C)C1CCC2(O)C(=O)CO	0.02
Diethyltoluamide	CCN(CC)C(=O)c1cccc(C)c1	0.02
Telbivudine	Cc1cn(C2CC(O)C(CO)O2)c(=O)[nH]c1=O	0.02
Edoxudine	CCc1cn(C2CC(O)C(CO)O2)c(=O)[nH]c1=O	0.02
Lisdexamfetamine	CC(Cc1ccccc1)NC(=O)C(N)CCCCN	0.02
Thiohexam	c1ccc2sc(SNC3CCCCC3)nc2c1	0.02
Lorcaserin	CC1CNCCc2ccc(Cl)cc21	0.02
Lofexidine	CC(Oc1c(Cl)cccc1Cl)C1=NCCN1	0.02
Ezogabine	CCOC(=O)Nc1ccc(NCc2ccc(F)cc2)cc1N	0.02
Methoxyphenamine	CNC(C)Cc1ccccc1OC	0.02
Pyrimethamine	CCc1nc(N)nc(N)c1-c1ccc(Cl)cc1	0.02
Tolazoline	c1ccc(CC2=NCCN2)cc1	0.02
Rasagiline	C#CCNC1CCc2ccccc21	0.02
Tromantadine	CN(C)CCOCC(=O)NC12CC3CC(CC(C3)C1)C2	0.02
Oxyphenonium	CC[N+](C)(CC)CCOC(=O)C(O)(c1ccccc1)C1CCCCC1	0.02
Abacavir	Nc1nc(NC2CC2)c2ncn(C3C=CC(CO)C3)c2n1	0.02
Valganciclovir	CC(C)C(N)C(=O)OCC(CO)OCn1cnc2c(=O)[nH]c(N)nc21	0.02
Zolmitriptan	CN(C)CCc1c[nH]c2ccc(CC3COC(=O)N3)cc12	0.02
Emtricitabine	Nc1nc(=O)n(C2CSC(CO)O2)cc1F	0.02
Varenicline	c1cnc2cc3c(cc2n1)C1CNCC3C1	0.02
Pentostatin	OCC1OC(n2cnc3c2NC=NCC3O)CC1O	0.02
Thiamine	Cc1ncc(C[n+]2csc(CCO)c2C)c(N)n1	0.02
Pirbuterol	CC(C)(C)NCC(O)c1ccc(O)c(CO)n1	0.02
Procarbazine	CNNCc1ccc(C(=O)NC(C)C)cc1	0.02
Alfuzosin	COc1cc2nc(N(C)CCCNC(=O)C3CCCO3)nc(N)c2cc1OC	0.02
Isoxsuprine	CC(COc1ccccc1)NC(C)C(O)c1ccc(O)cc1	0.02
Hexylcaine	CC(CNC1CCCCC1)OC(=O)c1ccccc1	0.01
Carbinoxamine	CN(C)CCOC(c1ccc(Cl)cc1)c1ccccn1	0.01
Mepivacaine	Cc1cccc(C)c1NC(=O)C1CCCCN1C	0.01
Chloroprocaine	CCN(CC)CCOC(=O)c1ccc(N)cc1Cl	0.01
Guanoxan	NC(N)=NCC1COc2ccccc2O1	0.01
Gemcitabine	Nc1ccn(C2OC(CO)C(O)C2(F)F)c(=O)n1	0.01
Clofarabine	Nc1nc(Cl)nc2c1ncn2C1OC(CO)C(O)C1F	0.01
Idoxuridine	O=c1[nH]c(=O)n(C2CC(O)C(CO)O2)cc1I	0
Cladribine	Nc1nc(Cl)nc2c1ncn2C1CC(O)C(CO)O1	0
Levobunolol	CC(C)(C)NCC(O)COc1cccc2c1CCCC2=O	0
Lamivudine	Nc1ccn(C2CSC(CO)O2)c(=O)n1	0
Pyrantel	CN1CCCN=C1C=Cc1cccs1	0
Clenbuterol	CC(C)(C)NCC(O)c1cc(Cl)c(N)c(Cl)c1	0
Practolol	CC(=O)Nc1ccc(OCC(O)CNC(C)C)cc1	0
